# Supplementary material for: Gene expression profiling of human dermal fibroblasts exposed to bleomycin sulphate does not differentiate between radiation sensitive and control patients
Source: Radiat Oncol. 2011 Apr 26;6:42. doi: 10.1186/1748-717X-6-42 (PMC3107791; doi:10.1186/1748-717X-6-42)
Supplement: Additional file 3 — Genes differentially regulated between bleomycin sulphate treated and mock treated fibroblasts. Paired SAM analysis of bleomycin sulphate treated and mock treated samples was carried out using 16 fibroblasts cultures (8 radiation sensitive cases and 8 matched controls). 973 genes were up-reulated and 923 genes were down-regulated in bleomycin sulphate treated compared to mock treated fibroblasts. [file 1748-717X-6-42-S3.XLSX]

## Sheet: Sheet1
Additional file 3. Genes differentially regulated between bleomycin sulphate treated and mock treated fibroblasts.
Positive genes (973)
Gene ID	Gene Name	Score(d)	Numerator(r)	Denominator(s+s0)	Fold Change	q-value(%)
ENSG00000184678	HIST2H2BE	26.3295	0.82433	0.0313082	1.77627	0
ENSG00000158406	HIST1H4H	20.8176	1.25402	0.0602381	2.41506	0
ENSG00000197846	HIST1H2BF	20.1513	0.742289	0.0368357	1.68036	0
ENSG00000136867	SLC31A2	19.5642	0.467211	0.0238809	1.38491	0
ENSG00000130513	GDF15	17.7583	1.08017	0.060826	2.14292	0
ENSG00000180573	HIST1H2AC	17.4624	0.880779	0.0504387	1.85714	0
ENSG00000182752	PAPPA	15.8708	0.759294	0.0478421	1.7055	0
ENSG00000124762	CDKN1A	15.6189	0.564502	0.0361423	1.48531	0
ENSG00000157168	NRG1	15.6185	0.613018	0.0392494	1.53722	0
ENSG00000187837	HIST1H1C	15.3304	1.30616	0.0852007	2.53812	0
ENSG00000173530	TNFRSF10D	14.7819	0.620028	0.0419451	1.54614	0
ENSG00000196562	SULF2	14.4038	0.7861	0.054576	1.74168	0
ENSG00000131669	NINJ1	14.308	0.4574	0.0319682	1.37766	0
ENSG00000048392	RRM2B	13.6699	0.403126	0.02949	1.3261	0
ENSG00000157954	WIPI2	13.626	0.173877	0.0127606	1.12859	0
ENSG00000082438	COBLL1	13.5533	0.556031	0.0410255	1.47859	0
ENSG00000182541	LIMK2	13.0369	0.348757	0.0267516	1.27633	0
ENSG00000131791	PRKAB2	12.7562	0.332587	0.0260725	1.26202	0
ENSG00000197697	HIST1H2BE	12.6424	0.727788	0.0575671	1.67519	0
ENSG00000121039	RDH10	12.599	0.799612	0.0634661	1.76465	0
ENSG00000197459	HIST1H2BH	12.4661	0.748155	0.0600149	1.69944	0
ENSG00000158373	HIST1H2BD	12.3869	0.859483	0.0693865	1.84608	0
ENSG00000131737	KRT34	12.1959	1.06554	0.0873691	2.14821	0
ENSG00000138613	APH1B	12.1754	0.215845	0.0177279	1.16248	0
ENSG00000154277	UCHL1	12.1177	0.41284	0.0340693	1.33638	0
ENSG00000175782	SLC35E3	12.1034	0.458341	0.0378687	1.3804	0
ENSG00000130066	SAT1	11.998	0.319359	0.0266177	1.2506	0
ENSG00000182372	CLN8	11.8926	0.274724	0.0231004	1.21178	0
ENSG00000172345	STARD5	11.8509	0.41473	0.0349957	1.33849	0
ENSG00000159388	BTG2	11.7884	0.579183	0.0491317	1.50618	0
ENSG00000109079	TNFAIP1	11.788	0.223259	0.0189395	1.16862	0
ENSG00000068971	PPP2R5B	11.7473	0.25725	0.0218987	1.19699	0
ENSG00000120889	TNFRSF10B	11.6782	0.407853	0.0349243	1.33194	0
ENSG00000173221	GLRX	11.6337	0.400739	0.0344465	1.32532	0
ENSG00000152137	HSPB8	11.5469	0.430132	0.0372507	1.3537	0
ENSG00000104689	TNFRSF10A	11.4891	0.402231	0.0350098	1.32689	0
ENSG00000129636	ITFG1	11.4885	0.225871	0.0196606	1.17087	0
ENSG00000168242	HIST1H2BI	11.4125	0.640466	0.0561198	1.57489	0
ENSG00000122203	KIAA1191	11.3707	0.186853	0.0164328	1.13918	0
ENSG00000119977	C10orf61	11.3692	0.184864	0.01626	1.1376	0
ENSG00000116016	EPAS1	11.3557	0.338525	0.029811	1.26801	0
ENSG00000139163	ETNK1	11.2803	0.294726	0.0261275	1.22927	0
ENSG00000113732	ATP6V0E1	11.279	0.162275	0.0143873	1.11972	0
ENSG00000142949	PTPRF	11.2396	0.29896	0.0265988	1.23303	0
ENSG00000147100	SLC16A2	11.2273	0.39954	0.0355864	1.32474	0
ENSG00000102265	TIMP1	11.1753	0.121562	0.0108778	1.08825	0
ENSG00000123600	METTL8	11.1672	0.257282	0.0230391	1.19723	0
ENSG00000100647	KIAA0247	11.1446	0.256993	0.0230598	1.19697	0
ENSG00000166619	BLCAP	11.0356	0.284853	0.0258121	1.22086	0
ENSG00000101928	MOSPD1	10.9411	0.342376	0.0312927	1.27186	0
ENSG00000109083	IFT20	10.9278	0.247615	0.0226593	1.18915	0
ENSG00000172070	SRXN1	10.8662	0.295447	0.0271896	1.23017	0
ENSG00000101084	C20orf24	10.8115	0.206448	0.0190952	1.15512	0
ENSG00000100554	ATP6V1D	10.7972	0.263907	0.0244422	1.20294	0
ENSG00000147853	AK3	10.7923	0.297463	0.0275626	1.23203	0
ENSG00000113273	ARSB	10.7393	0.314303	0.0292665	1.2469	0
ENSG00000146007	ZMAT2	10.7131	0.186169	0.0173777	1.13876	0
ENSG00000174307	PHLDA3	10.6522	0.274706	0.0257886	1.21234	0
ENSG00000049656	CLPTM1L	10.5857	0.17212	0.0162597	1.1276	0
ENSG00000181704	YIPF6	10.5812	0.197934	0.0187061	1.14825	0
ENSG00000131435	PDLIM4	10.5768	0.358325	0.0338785	1.28689	0
ENSG00000140450	ARRDC4	10.5445	0.568454	0.0539101	1.49808	0
ENSG00000139190	VAMP1	10.5435	0.217624	0.0206406	1.16439	0
ENSG00000169155	ZBTB43	10.5258	0.185297	0.0176041	1.1381	0
ENSG00000083799	CYLD	10.4776	0.360654	0.0344215	1.28895	0
ENSG00000129250	KIF1C	10.4607	0.285439	0.0272868	1.2217	0
ENSG00000119862	NA	10.3032	0.258868	0.025125	1.1989	0
ENSG00000136003	ISCU	10.2974	0.206634	0.0200666	1.15542	0
ENSG00000136048	NA	10.2917	0.28648	0.0278359	1.22272	0
ENSG00000026103	FAS	10.2654	0.394813	0.0384604	1.32126	0
ENSG00000135048	TMEM2	10.2426	0.331949	0.0324087	1.26292	0
ENSG00000131100	ATP6V1E1	10.2235	0.235056	0.0229918	1.17889	0
ENSG00000180596	HIST1H2BC	10.2225	0.96547	0.0944458	2.01021	0
ENSG00000101152	DNAJC5	10.2078	0.216683	0.0212272	1.16368	0
ENSG00000188055	NA	10.0571	0.32499	0.0323145	1.25701	0
ENSG00000118785	SPP1	10.0465	0.874704	0.0870659	1.88307	0
ENSG00000135679	MDM2	10.0339	0.890886	0.0887873	1.90641	0
ENSG00000083223	ZCCHC6	10.0332	0.224604	0.0223862	1.17028	0
ENSG00000147535	PPAPDC1B	9.97678	0.257644	0.0258244	1.19806	0
ENSG00000082641	NFE2L1	9.96143	0.253448	0.0254429	1.1945	0
ENSG00000100335	SMCR7L	9.94282	0.124467	0.0125183	1.09058	0
ENSG00000125965	GDF5	9.89654	0.678396	0.0685488	1.62649	0
ENSG00000152229	PSTPIP2	9.87144	0.538458	0.054547	1.46713	0
ENSG00000126581	BECN1	9.86229	0.23447	0.0237744	1.17854	0
ENSG00000132274	TRIM22	9.84031	0.23653	0.0240368	1.1803	0
ENSG00000164125	C4orf18	9.82327	0.585374	0.0595905	1.51956	0
ENSG00000136738	STAM	9.82023	0.206802	0.0210588	1.1557	0
ENSG00000155287	SLC25A28	9.80204	0.257436	0.0262635	1.198	0
ENSG00000167992	VWCE	9.76952	0.452861	0.0463545	1.37862	0
ENSG00000135070	ISCA1	9.76164	0.176531	0.0180842	1.13128	0
ENSG00000180849	C15orf37	9.72998	0.2475	0.0254369	1.1896	0
ENSG00000138685	FGF2	9.68951	0.592149	0.0611124	1.52642	0
ENSG00000111670	GNPTAB	9.67228	0.366448	0.0378865	1.29519	0
ENSG00000196586	MYO6	9.65546	0.27118	0.0280857	1.20987	0
ENSG00000154642	C21orf91	9.64157	0.376537	0.0390535	1.30469	0
ENSG00000107130	FREQ	9.63971	0.269409	0.0279479	1.20831	0
ENSG00000137720	C11orf1	9.63324	0.166987	0.0173345	1.12373	0
ENSG00000013561	RNF14	9.62213	0.196936	0.0204669	1.14776	0
ENSG00000167807	NA	9.59525	0.234932	0.0244842	1.17909	0
ENSG00000078237	C12orf5	9.58608	0.599804	0.0625704	1.53681	0
ENSG00000143862	ARL8A	9.56787	0.150121	0.0156901	1.11046	0
ENSG00000152684	ITGA1	9.56412	0.220734	0.0230794	1.16725	0
ENSG00000198380	GFPT1	9.5226	0.309003	0.0324494	1.24315	0
ENSG00000122641	INHBA	9.52168	0.705791	0.0741247	1.66184	0
ENSG00000134153	C15orf24	9.51605	0.219032	0.0230171	1.16588	0
ENSG00000159346	ADIPOR1	9.51555	0.35089	0.0368755	1.2812	0
ENSG00000141378	PTRH2	9.49005	0.228879	0.0241178	1.17408	0
ENSG00000138593	NA	9.48846	0.205087	0.0216143	1.15442	0
ENSG00000116717	GADD45A	9.48537	0.533652	0.0562606	1.46383	0
ENSG00000011198	ABHD5	9.42196	0.467247	0.0495912	1.3941	0
ENSG00000101019	C20orf44	9.39234	0.250069	0.0266248	1.19195	0
ENSG00000070761	C16orf80	9.37303	0.20176	0.0215256	1.15175	0
ENSG00000110203	FOLR3	9.34624	0.6269	0.0670751	1.5678	0
ENSG00000175600	C7orf10	9.3281	0.772628	0.0828281	1.74883	0
ENSG00000173535	TNFRSF10C	9.32492	0.634168	0.0680079	1.5776	0
ENSG00000010404	IDS	9.32013	0.188513	0.0202265	1.14103	0
ENSG00000154040	CABYR	9.28798	0.400727	0.0431447	1.32835	0
ENSG00000160606	TLCD1	9.26617	0.317692	0.0342852	1.25126	0
ENSG00000162604	TM2D1	9.25682	0.189384	0.0204589	1.14174	0
ENSG00000184284	NA	9.25137	0.294929	0.0318795	1.23098	0
ENSG00000139324	TMTC3	9.21386	0.279843	0.0303719	1.21765	0
ENSG00000135823	STX6	9.21261	0.185362	0.0201204	1.1385	0
ENSG00000129667	RHBDF2	9.20172	0.324613	0.0352774	1.25758	0
ENSG00000114030	KPNA1	9.17857	0.230283	0.0250893	1.1754	0
ENSG00000130311	C19orf58	9.11788	0.402407	0.0441339	1.33041	0
ENSG00000148175	STOM	9.10514	0.214642	0.0235738	1.16246	0
ENSG00000119231	SENP5	9.09616	0.380218	0.0417998	1.30919	0
ENSG00000197217	ENTPD4	9.08941	0.159469	0.0175445	1.1179	0
ENSG00000145782	ATG12	9.05672	0.126159	0.0139299	1.09198	0
ENSG00000125633	CCDC93	9.01225	0.208125	0.0230935	1.1571	0
ENSG00000175348	TMEM9B	8.97247	0.195669	0.0218077	1.14695	0
ENSG00000137449	CPEB2	8.95649	0.328383	0.0366642	1.26107	0
ENSG00000113742	CPEB4	8.95352	0.296434	0.033108	1.23254	0
ENSG00000112245	PTP4A1	8.92841	0.294406	0.0329741	1.23067	0
ENSG00000163281	GNPDA2	8.92709	0.228039	0.0255446	1.1737	0
ENSG00000115415	STAT1	8.91454	0.290697	0.0326093	1.22751	0
ENSG00000158109	FAM79A	8.86665	0.16484	0.018591	1.12221	0
ENSG00000063660	GPC1	8.86657	0.395961	0.0446578	1.32493	0
ENSG00000116138	DNAJC16	8.8655	0.177001	0.0199651	1.1319	0
ENSG00000110911	SLC11A2	8.84837	0.169526	0.019159	1.12595	0
ENSG00000116209	TMEM59	8.82116	0.135816	0.0153967	1.09948	0
ENSG00000172331	BPGM	8.8082	0.314514	0.035707	1.24887	0
ENSG00000140416	TPM1	8.79966	0.195852	0.0222568	1.14718	0
ENSG00000003402	CFLAR	8.78489	0.251177	0.0285919	1.19327	0
ENSG00000204887	NA	8.7321	0.833536	0.0954565	1.83747	0
ENSG00000168672	FAM84B	8.72016	0.320148	0.0367135	1.25405	0
ENSG00000149485	FADS3	8.71448	0.255293	0.0292953	1.19683	0
ENSG00000130703	OSBPL2	8.69946	0.152292	0.0175059	1.11235	0
ENSG00000175906	ARL4D	8.66518	0.261254	0.0301499	1.20203	0
ENSG00000185070	FLRT2	8.65942	0.186766	0.021568	1.13984	0
ENSG00000177106	EPS8L2	8.65185	0.31822	0.0367806	1.25241	0
ENSG00000107036	KIAA1432	8.64715	0.163053	0.0188563	1.12086	0
ENSG00000092931	MFSD11	8.64102	0.207937	0.024064	1.15713	0
ENSG00000118939	UCHL3	8.59682	0.280725	0.0326545	1.21902	0
ENSG00000081087	OSTM1	8.58358	0.336557	0.0392095	1.26918	0
ENSG00000050130	C14orf100	8.55964	0.157584	0.0184101	1.11656	0
ENSG00000023330	ALAS1	8.53508	0.213117	0.0249695	1.16152	0
ENSG00000198853	RUSC2	8.53324	0.192877	0.022603	1.14484	0
ENSG00000116396	KCNC4	8.52757	0.34311	0.0402354	1.27524	0
ENSG00000068912	C2orf30	8.52602	0.144234	0.016917	1.10609	0
ENSG00000034713	GABARAPL2	8.52563	0.187983	0.0220491	1.14089	0
ENSG00000118762	PKD2	8.51786	0.328095	0.0385185	1.26156	0
ENSG00000102189	EEA1	8.48775	0.336737	0.0396733	1.2697	0
ENSG00000101333	PLCB4	8.48388	0.710035	0.0836923	1.67525	0
ENSG00000137801	THBS1	8.48176	0.457785	0.0539729	1.38721	0
ENSG00000139624	LASS5	8.48132	0.190527	0.0224644	1.14295	0
ENSG00000135269	TES	8.48024	0.323361	0.0381312	1.25699	0
ENSG00000172831	CES2	8.47454	0.392572	0.0463236	1.32276	0
ENSG00000155975	VPS37A	8.45538	0.23042	0.0272513	1.17594	0
ENSG00000119227	PIGZ	8.44781	0.218588	0.0258752	1.16606	0
ENSG00000165832	TRUB1	8.4308	0.192798	0.0228683	1.14485	0
ENSG00000185883	ATP6V0C	8.42847	0.161508	0.0191621	1.1197	0
ENSG00000162643	WDR63	8.42138	0.720576	0.0855651	1.69322	0
ENSG00000157680	DGKI	8.40766	0.464043	0.0551929	1.39341	0
ENSG00000135862	LAMC1	8.3917	0.291949	0.0347902	1.22909	0
ENSG00000170185	USP38	8.37817	0.134258	0.0160248	1.09836	0
ENSG00000137573	SULF1	8.3735	0.941525	0.112441	2.01141	0
ENSG00000164938	TP53INP1	8.36129	0.342935	0.0410146	1.27564	0
ENSG00000204691	NA	8.35496	0.499908	0.0598337	1.4311	0
ENSG00000171444	MCC	8.33834	0.273655	0.0328189	1.21319	0
ENSG00000047249	ATP6V1H	8.32169	0.187519	0.0225338	1.1406	0
ENSG00000171552	BCL2L1	8.29014	0.426967	0.0515029	1.35685	0
ENSG00000109065	NAT9	8.28209	0.222508	0.0268661	1.16941	0
ENSG00000197208	SLC22A4	8.28014	0.425737	0.0514166	1.35551	0
ENSG00000058085	LAMC2	8.27455	0.399504	0.0482811	1.32937	0
ENSG00000174796	THAP6	8.27264	0.213712	0.0258336	1.16214	0
ENSG00000140941	MAP1LC3B	8.26966	0.168913	0.0204256	1.12566	0
ENSG00000119760	SUPT7L	8.26315	0.141282	0.0170978	1.10384	0
ENSG00000124435	PSG7	8.26212	0.542622	0.0656759	1.47889	0
ENSG00000154736	ADAMTS5	8.26094	0.413084	0.0500044	1.34241	0
ENSG00000169905	TOR1AIP2	8.22712	0.152999	0.0185969	1.11304	0
ENSG00000032514	ERCC6	8.22618	0.20787	0.0252693	1.15734	0
ENSG00000177479	ARIH2	8.21283	0.145672	0.0177371	1.10729	0
ENSG00000117318	ID3	8.16837	0.615828	0.0753917	1.56441	0
ENSG00000174574	C1orf108	8.16558	0.238131	0.0291627	1.18272	0
ENSG00000183726	TMEM50A	8.16522	0.182388	0.0223372	1.13655	0
ENSG00000164535	DAGLB	8.15833	0.209358	0.0256619	1.15858	0
ENSG00000154813	DPH3	8.15168	0.189253	0.0232165	1.14214	0
ENSG00000163956	LRPAP1	8.1475	0.245161	0.0300903	1.18869	0
ENSG00000163071	SPATA18	8.14041	0.389213	0.0478125	1.32011	0
ENSG00000042445	RETSAT	8.1304	0.365928	0.0450074	1.29776	0
ENSG00000117640	FAM54B	8.11413	0.134851	0.0166193	1.09887	0
ENSG00000121361	KCNJ8	8.09463	0.44431	0.0548895	1.37487	0
ENSG00000137975	CLCA2	8.08512	1.27753	0.15801	2.64961	0
ENSG00000101782	RIOK3	8.07909	0.189619	0.0234703	1.14244	0
ENSG00000135968	GCC2	8.05528	0.127125	0.0157816	1.09291	0
ENSG00000142166	IFNAR1	8.05033	0.125313	0.0155663	1.09151	0
ENSG00000109670	FBXW7	8.04963	0.308624	0.0383401	1.24472	0
ENSG00000100926	TM9SF1	8.04443	0.119847	0.0148981	1.08731	0
ENSG00000182319	NA	8.03391	0.556613	0.0692829	1.4955	0
ENSG00000080546	SESN1	8.03227	0.425061	0.0529192	1.3562	0
ENSG00000183668	PSG9	8.03024	0.48814	0.0607877	1.42034	0
ENSG00000087502	ERGIC2	8.02822	0.195896	0.0244009	1.14756	0
ENSG00000121690	DEPDC7	8.02563	0.519698	0.0647548	1.45425	0
ENSG00000117335	CD46	8.02164	0.272463	0.033966	1.21248	0
ENSG00000115946	PNO1	8.02012	0.24472	0.0305133	1.18844	0
ENSG00000196152	ZNF79	8.01742	0.257396	0.0321046	1.19935	0
ENSG00000123353	ORMDL2	7.98637	0.202087	0.025304	1.15266	0
ENSG00000110841	PPFIBP1	7.98102	0.413428	0.0518013	1.34363	0
ENSG00000127526	SLC35E1	7.97427	0.138385	0.0173539	1.10166	0
ENSG00000129467	ADCY4	7.97392	0.431175	0.0540732	1.362	0
ENSG00000180304	OAZ2	7.97316	0.170504	0.0213847	1.12705	0
ENSG00000196576	PLXNB2	7.96609	0.29074	0.0364972	1.22876	0
ENSG00000167904	TMEM68	7.95874	0.461421	0.0579766	1.39286	0
ENSG00000196743	GM2A	7.935	0.203906	0.025697	1.15422	0
ENSG00000166900	STX3	7.93266	0.245995	0.0310104	1.18962	0
ENSG00000178184	PARD6G	7.92509	0.256023	0.0323053	1.19842	0
ENSG00000152223	KIAA1632	7.92039	0.283332	0.0357725	1.22231	0
ENSG00000110756	HPS5	7.91053	0.357981	0.0452537	1.29045	0
ENSG00000081014	AP4E1	7.90754	0.231548	0.0292819	1.17741	0
ENSG00000103769	RAB11A	7.90401	0.0998717	0.0126356	1.07215	0
ENSG00000198018	ENTPD7	7.90262	0.568788	0.0719745	1.50873	0
ENSG00000143479	DYRK3	7.8803	0.194798	0.0247196	1.1468	0
ENSG00000167986	DDB1	7.87421	0.177833	0.0225842	1.13297	0
ENSG00000174446	SNAPC5	7.86446	0.119115	0.015146	1.08679	0
ENSG00000073969	NSF	7.86222	0.185122	0.0235457	1.13889	0
ENSG00000101844	ATG4A	7.85393	0.309945	0.0394636	1.24606	0
ENSG00000184787	UBE2G2	7.85321	0.207738	0.0264527	1.15744	0
ENSG00000173559	OBFC2A	7.83984	0.360048	0.0459254	1.29255	0
ENSG00000198431	TXNRD1	7.83334	0.318396	0.0406462	1.25399	0
ENSG00000164023	SGMS2	7.83272	0.28902	0.0368991	1.22739	0
ENSG00000204941	PSG5	7.81945	0.519733	0.0664667	1.45559	0
ENSG00000077721	UBE2A	7.80847	0.115303	0.0147664	1.08388	0
ENSG00000196072	BLOC1S2	7.78714	0.293868	0.0377376	1.23186	0
ENSG00000166770	NA	7.78498	0.179746	0.0230888	1.13458	0
ENSG00000101384	JAG1	7.78413	0.282863	0.0363384	1.22202	0
ENSG00000153714	C9orf150	7.7752	0.171885	0.0221069	1.12826	0
ENSG00000110723	EXPH5	7.77024	0.670525	0.086294	1.63257	0
ENSG00000170027	YWHAG	7.76908	0.183843	0.0236634	1.13793	0
ENSG00000113108	APBB3	7.7685	0.18497	0.0238102	1.13883	0
ENSG00000065357	DGKA	7.75518	0.45709	0.0589399	1.38959	0
ENSG00000138078	PREPL	7.75176	0.228047	0.0294188	1.1745	0
ENSG00000077942	FBLN1	7.73661	0.210902	0.0272603	1.16018	0
ENSG00000161513	FDXR	7.73001	0.539426	0.0697834	1.47981	0
ENSG00000189410	SH2D5	7.72911	0.431147	0.0557823	1.36242	0
ENSG00000162852	C1orf71	7.72093	0.273381	0.0354078	1.21366	0
ENSG00000116514	IBRDC3	7.72013	0.273866	0.0354743	1.21394	0
ENSG00000136542	GALNT5	7.7132	0.530272	0.0687486	1.46912	0
ENSG00000180398	MCFD2	7.6967	0.259634	0.0337332	1.20171	0
ENSG00000174032	SLC25A30	7.69456	0.241531	0.0313899	1.186	0
ENSG00000171606	ZNF274	7.6844	0.208305	0.0271075	1.15804	0
ENSG00000117758	STX12	7.67886	0.200268	0.0260805	1.15139	0
ENSG00000110092	CCND1	7.66453	0.90879	0.118571	1.97618	0
ENSG00000112697	TMEM30A	7.65698	0.284866	0.0372035	1.22388	0
ENSG00000122126	OCRL	7.65139	0.199517	0.026076	1.15077	0
ENSG00000144233	AMMECR1L	7.64508	0.215591	0.0282	1.16415	0
ENSG00000004961	HCCS	7.63463	0.164842	0.0215914	1.12266	0
ENSG00000211450	C11orf31	7.63276	0.158082	0.020711	1.11728	0
ENSG00000127463	KIAA0090	7.62206	0.200066	0.0262483	1.15128	0
ENSG00000105499	PLA2G4C	7.61924	0.312544	0.0410203	1.24891	0
ENSG00000137074	APTX	7.60252	0.119295	0.0156915	1.08698	0
ENSG00000159348	CYB5R1	7.5953	0.236355	0.0311186	1.18178	0
ENSG00000100949	RABGGTA	7.59046	0.254996	0.0335943	1.19777	0
ENSG00000170855	TRIAP1	7.58926	0.290782	0.038315	1.22944	0
ENSG00000100234	TIMP3	7.57987	0.46045	0.0607464	1.39339	0
ENSG00000162144	CYBASC3	7.54291	0.239242	0.0317175	1.18424	0
ENSG00000137693	YAP1	7.52429	0.183761	0.0244224	1.13798	0
ENSG00000162616	DNAJB4	7.52098	0.558719	0.0742881	1.49982	0
ENSG00000100299	ARSA	7.51254	0.178051	0.0237005	1.13336	0
ENSG00000166685	COG1	7.49139	0.180012	0.0240291	1.13493	0
ENSG00000172057	ORMDL3	7.49072	0.194239	0.0259306	1.14658	0
ENSG00000143158	BRP44	7.47911	0.259873	0.0347466	1.20217	0
ENSG00000102471	NDFIP2	7.47099	0.230202	0.0308127	1.17663	0
ENSG00000132382	MYBBP1A	7.45491	0.148292	0.0198918	1.1096	0
ENSG00000170471	KIAA1219	7.45436	0.228131	0.0306037	1.17488	0
ENSG00000197582	GPX1	7.44566	0.265528	0.0356621	1.20716	0
ENSG00000185825	BCAP31	7.44539	0.160092	0.0215022	1.11897	0
ENSG00000173545	ZNF622	7.4448	0.238335	0.0320135	1.18362	0
ENSG00000170946	DPH4	7.44477	0.268303	0.0360392	1.20956	0
ENSG00000115652	UXS1	7.44183	0.256477	0.0344643	1.19921	0
ENSG00000167196	FBXO22	7.43491	0.349826	0.0470519	1.28409	0
ENSG00000118473	SGIP1	7.43275	0.419422	0.0564289	1.35194	0
ENSG00000118985	ELL2	7.42862	0.366987	0.0494018	1.30032	0
ENSG00000088812	ATRN	7.40896	0.150212	0.0202743	1.11113	0
ENSG00000162735	PEX19	7.40341	0.145719	0.0196827	1.10759	0
ENSG00000136816	TOR1B	7.37525	0.191119	0.0259135	1.14411	0
ENSG00000127955	GNAI1	7.35728	0.232465	0.0315965	1.17863	0
ENSG00000111666	CHPT1	7.35488	0.132338	0.0179932	1.09714	0
ENSG00000139631	CSAD	7.35013	0.400655	0.0545098	1.33347	0
ENSG00000170836	PPM1D	7.34228	0.314932	0.042893	1.25173	0
ENSG00000136827	TOR1A	7.33256	0.151241	0.0206259	1.11197	0
ENSG00000139926	FRMD6	7.31837	0.253857	0.0346876	1.19709	0
ENSG00000166847	DCTN5	7.31015	0.228782	0.0312965	1.17562	0
ENSG00000182768	TTLL13	7.30758	0.122152	0.0167158	1.08926	0
ENSG00000184371	CSF1	7.29416	0.194896	0.0267194	1.14723	0
ENSG00000143324	XPR1	7.26468	0.221421	0.0304791	1.16944	0
ENSG00000106636	YKT6	7.25761	0.234492	0.0323099	1.18057	0
ENSG00000166167	BTRC	7.25441	0.139337	0.0192073	1.10262	0
ENSG00000161813	LARP4	7.22606	0.279334	0.0386565	1.21959	0
ENSG00000123575	CXorf39	7.21432	0.250694	0.0347496	1.19448	0
ENSG00000124608	AARS2	7.2118	0.311228	0.0431554	1.24821	0
ENSG00000158828	PINK1	7.17584	0.18354	0.0255775	1.13801	0
ENSG00000100418	NA	7.17546	0.19413	0.0270547	1.14674	0
ENSG00000196458	ZNF605	7.16769	0.132162	0.0184385	1.09705	0
ENSG00000135919	SERPINE2	7.16575	0.293619	0.0409754	1.23273	0
ENSG00000137824	FAM82C	7.16398	0.16696	0.0233054	1.12458	0
ENSG00000103353	UBFD1	7.16073	0.187883	0.026238	1.14157	0
ENSG00000160650	NA	7.16045	0.33095	0.0462191	1.26687	0
ENSG00000132581	SDF2	7.14581	0.196718	0.0275292	1.14888	0
ENSG00000138600	NA	7.13851	0.150362	0.0210635	1.11137	0
ENSG00000148411	BTBD14A	7.1336	0.196246	0.0275101	1.14851	0
ENSG00000205060	SLC35B4	7.13185	0.128013	0.0179495	1.09385	0
ENSG00000104221	BRF2	7.09988	0.146783	0.020674	1.10854	0
ENSG00000123496	IL13RA2	7.09861	0.616473	0.0868442	1.57574	0
ENSG00000068745	IHPK2	7.09717	0.151543	0.0213526	1.11232	0
ENSG00000110315	RNF141	7.07731	0.245453	0.0346816	1.19	0
ENSG00000177058	NA	7.06793	0.212814	0.0301097	1.16235	0
ENSG00000198786	MT-ND5	7.06733	0.359917	0.0509269	1.29502	0
ENSG00000136888	ATP6V1G1	7.05837	0.132195	0.0187288	1.09711	0
ENSG00000124380	NA	7.05792	0.186097	0.0263672	1.14023	0
ENSG00000141424	SLC39A6	7.05348	0.231525	0.0328242	1.17825	0
ENSG00000115520	COQ10B	7.05338	0.219422	0.0311088	1.16792	0
ENSG00000133065	SLC41A1	7.04808	0.170405	0.0241776	1.12744	0
ENSG00000185896	LAMP1	7.04308	0.107588	0.0152757	1.07815	0
ENSG00000110925	FAM130A1	7.03627	0.156955	0.0223066	1.11668	0
ENSG00000112146	FBXO9	7.03356	0.143811	0.0204464	1.10623	0
ENSG00000111186	WNT5B	7.03352	0.31543	0.0448467	1.25256	0
ENSG00000196787	HIST1H2AG	7.02891	0.597165	0.0849584	1.55296	0
ENSG00000128585	MKLN1	7.02662	0.24103	0.0343024	1.18636	0
ENSG00000166946	CCNDBP1	7.02432	0.121223	0.0172576	1.08861	0
ENSG00000182220	ATP6AP2	7.01693	0.133545	0.0190319	1.09819	0
ENSG00000166592	RRAD	7.00479	0.782542	0.111715	1.80101	0
ENSG00000096696	DSP	7.00069	0.444013	0.0634242	1.37918	0
ENSG00000197632	SERPINB2	6.99165	0.709471	0.101474	1.69355	0
ENSG00000177595	LRDD	6.99064	0.280919	0.040185	1.22159	0
ENSG00000198663	C6orf89	6.98997	0.183076	0.0261912	1.13779	0
ENSG00000101843	PSMD10	6.98081	0.190542	0.0272951	1.14396	0
ENSG00000145632	PLK2	6.97944	0.499352	0.0715461	1.43807	0
ENSG00000150787	PTS	6.96549	0.242094	0.0347563	1.1874	0
ENSG00000001461	NPAL3	6.96451	0.41715	0.0598965	1.35143	0
ENSG00000119782	FKBP1B	6.95742	0.230065	0.0330676	1.17714	0
ENSG00000172738	C6orf128	6.95684	0.337209	0.0484715	1.27327	0
ENSG00000083857	FAT	6.93624	0.400009	0.0576695	1.33447	0
ENSG00000119401	TRIM32	6.933	0.125339	0.0180786	1.09183	0
ENSG00000069667	RORA	6.93292	0.342797	0.0494448	1.27859	0
ENSG00000119681	LTBP2	6.93057	0.32722	0.0472141	1.26437	0
ENSG00000130766	SESN2	6.92907	0.228452	0.0329701	1.1759	0
ENSG00000110347	MMP12	6.92688	0.599402	0.0865329	1.5578	0
ENSG00000072364	AFF4	6.92414	0.125758	0.0181622	1.09216	0
ENSG00000172465	TCEAL1	6.9229	0.14149	0.0204379	1.10447	0
ENSG00000134504	KCTD1	6.91161	0.258512	0.0374025	1.20179	0
ENSG00000187990	HIST1H2BG	6.90814	0.61267	0.088688	1.57205	0
ENSG00000083454	TAX1BP3	6.90704	0.132943	0.0192475	1.09777	0
ENSG00000139645	NA	6.90328	0.216644	0.0313827	1.1657	0
ENSG00000164347	GFM2	6.89826	0.231877	0.0336138	1.17868	0
ENSG00000137713	PPP2R1B	6.88689	0.173091	0.0251334	1.12974	0
ENSG00000114383	TUSC2	6.88166	0.174455	0.0253507	1.13089	0
ENSG00000106069	CHN2	6.87349	0.563464	0.0819765	1.51368	0
ENSG00000085998	POMGNT1	6.87212	0.244186	0.0355328	1.18931	0
ENSG00000065534	MYLK	6.86459	0.393924	0.057385	1.32886	0
ENSG00000166311	SMPD1	6.86024	0.179571	0.0261757	1.13497	0
ENSG00000138758	40787	6.85404	0.486019	0.0709098	1.42597	0
ENSG00000124151	NCOA3	6.85365	0.181072	0.0264199	1.13623	0
ENSG00000168273	NA	6.84519	0.255825	0.0373729	1.19946	0
ENSG00000095739	BAMBI	6.84235	0.297566	0.0434889	1.23685	0
ENSG00000060138	CSDA	6.83035	0.212644	0.0311323	1.16242	0
ENSG00000163389	KTELC1	6.82685	0.161681	0.0236831	1.12058	0
ENSG00000164038	NA	6.82199	0.258317	0.0378653	1.20157	0
ENSG00000112276	BVES	6.81955	0.275427	0.0403879	1.21696	0
ENSG00000164543	STK17A	6.81875	0.314786	0.0461647	1.25265	0
ENSG00000128989	NA	6.81097	0.205174	0.030124	1.15613	0
ENSG00000079739	PGM1	6.80839	0.196716	0.0288931	1.14916	0
ENSG00000172890	NADSYN1	6.79451	0.167644	0.0246734	1.12539	0
ENSG00000197965	MPZL1	6.77259	0.226184	0.033397	1.17404	0
ENSG00000103381	NA	6.76387	0.240429	0.0355461	1.18626	0
ENSG00000144785	TMEM4	6.76122	0.131252	0.0194125	1.09649	0
ENSG00000157214	STEAP2	6.73913	0.382641	0.0567789	1.31782	0
ENSG00000163597	ALS2CR16	6.73192	0.289119	0.0429474	1.2295	0
ENSG00000102908	NFAT5	6.72157	0.226032	0.0336279	1.17395	0
ENSG00000176148	TCP11L1	6.72094	0.271245	0.0403582	1.21349	0
ENSG00000101337	TM9SF4	6.71796	0.179561	0.0267285	1.13509	0
ENSG00000122515	ZMIZ2	6.70794	0.168592	0.0251332	1.12623	0
ENSG00000110031	LPXN	6.70708	0.320069	0.0477211	1.2576	0
ENSG00000076604	TRAF4	6.699	0.218104	0.0325576	1.16718	0
ENSG00000110048	OSBP	6.69615	0.116721	0.0174311	1.08525	0
ENSG00000135900	MRPL44	6.69324	0.186245	0.0278258	1.14057	0
ENSG00000088356	PDRG1	6.68459	0.16449	0.0246073	1.1229	0
ENSG00000163513	TGFBR2	6.67961	0.258753	0.0387378	1.20246	0
ENSG00000038102	NA	6.67895	0.255596	0.0382689	1.19965	0
ENSG00000100412	ACO2	6.67849	0.123814	0.0185392	1.09075	0
ENSG00000111412	C12orf49	6.67137	0.190355	0.0285331	1.14406	0
ENSG00000085117	CD82	6.66648	0.259561	0.0389352	1.20314	0
ENSG00000100614	PPM1A	6.66438	0.135968	0.0204023	1.10025	0
ENSG00000125814	NAPB	6.65524	0.201782	0.0303193	1.15358	0
ENSG00000181929	PRKAG1	6.63364	0.119298	0.0179838	1.08725	0
ENSG00000067798	NAV3	6.6284	0.321081	0.0484402	1.25882	0
ENSG00000137463	NA	6.6247	0.677753	0.102307	1.66035	0
ENSG00000117461	PIK3R3	6.61862	0.242776	0.0366808	1.18846	0
ENSG00000118855	MFSD1	6.61806	0.201117	0.0303891	1.15304	0
ENSG00000183597	C22orf25	6.60148	0.199014	0.0301469	1.15128	0
ENSG00000127418	FGFRL1	6.59854	0.176828	0.026798	1.13297	0
ENSG00000112378	PERP	6.59546	0.174034	0.026387	1.13074	0
ENSG00000158290	CUL4B	6.5952	0.263118	0.0398954	1.2064	0
ENSG00000197791	NA	6.59039	0.318849	0.0483809	1.25731	0
ENSG00000076043	REXO2	6.58584	0.148177	0.0224993	1.10992	0
ENSG00000130827	PLXNA3	6.58425	0.230042	0.0349382	1.17758	0
ENSG00000164051	CCDC51	6.58381	0.310468	0.0471564	1.2499	0
ENSG00000175416	CLTB	6.58117	0.224684	0.0341405	1.17295	0
ENSG00000178896	EXOSC4	6.57919	0.172995	0.0262943	1.1299	0
ENSG00000154734	ADAMTS1	6.5784	0.412253	0.0626677	1.34846	0
ENSG00000066777	ARFGEF1	6.57547	0.17126	0.0260453	1.12851	0
ENSG00000143641	GALNT2	6.56723	0.195466	0.0297638	1.14847	0
ENSG00000164331	ANKRA2	6.56045	0.211797	0.0322839	1.16201	0
ENSG00000089737	DDX24	6.55913	0.147161	0.0224361	1.10912	0
ENSG00000111231	ATPBD1C	6.55501	0.18789	0.0286636	1.14214	0
ENSG00000169094	PLEKHQ1	6.55154	0.186011	0.0283919	1.14049	0
ENSG00000034152	MAP2K3	6.55149	0.230318	0.0351551	1.17798	0
ENSG00000058262	SEC61A1	6.54211	0.114631	0.017522	1.08369	0
ENSG00000178980	SEPW1	6.54003	0.186642	0.0285384	1.1412	0
ENSG00000004478	FKBP4	6.53856	0.156184	0.0238867	1.11631	0
ENSG00000158006	PAFAH2	6.53633	0.16372	0.0250476	1.12242	0
ENSG00000091039	OSBPL8	6.53628	0.119008	0.0182073	1.08707	0
ENSG00000132640	BTBD3	6.53504	0.206798	0.0316444	1.15789	0
ENSG00000075391	RASAL2	6.53398	0.242668	0.0371395	1.18851	0
ENSG00000180488	FAM73A	6.52076	0.331334	0.0508122	1.2692	0
ENSG00000173614	NMNAT1	6.51035	0.154098	0.0236697	1.11468	0
ENSG00000178234	GALNT11	6.50256	0.170443	0.0262117	1.12786	0
ENSG00000164930	FZD6	6.50225	0.305057	0.0469156	1.24501	0
ENSG00000178449	C12orf62	6.49915	0.198265	0.0305063	1.15068	0
ENSG00000164031	DNAJB14	6.49829	0.203786	0.03136	1.15539	0
ENSG00000138768	NA	6.49718	0.102	0.0156991	1.07403	0
ENSG00000168374	ARF4	6.49511	0.124735	0.0192044	1.09153	0
ENSG00000163069	SGCB	6.48525	0.159554	0.0246025	1.11908	0
ENSG00000198728	LDB1	6.47649	0.191317	0.0295403	1.14509	0
ENSG00000152332	UHMK1	6.4724	0.350783	0.0541967	1.28754	0
ENSG00000073008	PVR	6.46991	0.166559	0.0257436	1.12484	0
ENSG00000138378	STAT4	6.46409	0.346643	0.0536259	1.28474	0
ENSG00000169136	ATF5	6.4586	0.151663	0.0234823	1.11276	0
ENSG00000151729	SLC25A4	6.45127	0.247638	0.0383859	1.1929	0
ENSG00000178537	SLC25A20	6.44727	0.211567	0.032815	1.162	0
ENSG00000106992	AK1	6.44028	0.274172	0.0425714	1.21659	0
ENSG00000129925	TMEM8	6.43954	0.190996	0.0296599	1.1448	0
ENSG00000146674	IGFBP3	6.43477	0.175897	0.0273353	1.13239	0
ENSG00000136112	ALG11	6.41951	0.124424	0.0193821	1.09131	0
ENSG00000131467	PSME3	6.41742	0.161368	0.0251453	1.12059	0
ENSG00000165355	FBXO33	6.40431	0.141001	0.0220165	1.1043	0
ENSG00000136273	NA	6.39694	0.1103	0.0172427	1.0804	0
ENSG00000172939	OXSR1	6.3878	0.160856	0.0251818	1.12018	0
ENSG00000101350	KIF3B	6.38194	0.157934	0.024747	1.11784	0
ENSG00000182117	NOLA3	6.3781	0.111321	0.0174537	1.08119	0
ENSG00000106771	C9orf5	6.37509	0.174482	0.0273694	1.13129	0
ENSG00000103064	SLC7A6	6.37024	0.253559	0.0398036	1.19844	0
ENSG00000048544	MRPS10	6.36994	0.167266	0.0262586	1.12538	0
ENSG00000153029	MR1	6.36846	0.162614	0.0255343	1.12163	0
ENSG00000107175	CREB3	6.36761	0.126249	0.0198267	1.09275	0
ENSG00000115827	C2orf37	6.36431	0.262668	0.041272	1.20635	0
ENSG00000114019	AMOTL2	6.36231	0.268497	0.0422012	1.21158	0
ENSG00000115963	RND3	6.3582	0.162025	0.0254828	1.12119	0
ENSG00000144736	SHQ1	6.35783	0.11544	0.0181571	1.08437	0
ENSG00000170385	SLC30A1	6.35147	0.167782	0.0264162	1.12579	0
ENSG00000198855	NA	6.35054	0.227422	0.0358114	1.17569	0
ENSG00000127415	IDUA	6.34852	0.214969	0.0338612	1.16518	0
ENSG00000163060	TEKT4	6.34742	0.197182	0.0310649	1.15003	0
ENSG00000112715	VEGFA	6.34418	0.174322	0.0274775	1.13112	0
ENSG00000103066	LYPLA3	6.34139	0.229059	0.0361212	1.17718	0
ENSG00000116455	WDR77	6.32667	0.161703	0.0255589	1.12092	0
ENSG00000196352	CD55	6.32379	0.124555	0.0196963	1.09145	0
ENSG00000169359	SLC33A1	6.32366	0.166604	0.0263462	1.12487	0
ENSG00000134243	SORT1	6.32352	0.238985	0.037793	1.18591	0
ENSG00000120725	SIL1	6.32271	0.176158	0.0278611	1.13262	0
ENSG00000161533	ACOX1	6.31943	0.174379	0.0275942	1.13124	0
ENSG00000163453	IGFBP7	6.3192	0.367811	0.0582053	1.30581	0
ENSG00000006606	CCL26	6.31794	0.631326	0.0999259	1.60096	0
ENSG00000172667	ZMAT3	6.31751	0.360973	0.0571384	1.29864	0
ENSG00000137038	C9orf123	6.31546	0.120105	0.0190176	1.088	0
ENSG00000087263	OGFOD1	6.31484	0.143953	0.0227959	1.10674	0
ENSG00000174227	PIGG	6.31364	0.1481	0.0234571	1.11001	0
ENSG00000156599	ZDHHC5	6.3136	0.172621	0.0273411	1.12988	0
ENSG00000115641	FHL2	6.29852	0.372467	0.0591356	1.31025	0
ENSG00000100401	RANGAP1	6.29679	0.294634	0.0467912	1.23528	0
ENSG00000086102	NFX1	6.29409	0.103995	0.0165227	1.07561	0
ENSG00000148834	GSTO1	6.29332	0.174575	0.0277396	1.13143	0
ENSG00000115233	PSMD14	6.29207	0.13274	0.0210964	1.09788	0
ENSG00000188215	DCUN1D3	6.29079	0.242085	0.0384824	1.18837	0
ENSG00000172315	TP53RK	6.28923	0.158956	0.0252744	1.11872	0
ENSG00000197019	SERTAD1	6.28813	0.274287	0.0436198	1.21706	0
ENSG00000085433	WDR47	6.28304	0.214477	0.0341359	1.16485	0
ENSG00000182446	NPLOC4	6.28275	0.145701	0.0231906	1.10814	0
ENSG00000074319	TSG101	6.28081	0.110915	0.0176593	1.08093	0
ENSG00000136928	GABBR2	6.2777	0.654874	0.104318	1.63456	0
ENSG00000130706	ADRM1	6.27697	0.167367	0.0266636	1.12556	0
ENSG00000197081	IGF2R	6.27022	0.239446	0.0381878	1.18631	0
ENSG00000163602	RYBP	6.26718	0.120706	0.0192601	1.08849	0
ENSG00000108861	DUSP3	6.25999	0.184876	0.0295329	1.13991	0
ENSG00000175224	KIAA0652	6.25955	0.0954658	0.0152512	1.06912	0
ENSG00000144597	EAF1	6.25429	0.241309	0.038583	1.18785	0
ENSG00000105401	CDC37	6.25334	0.162592	0.0260009	1.12172	0
ENSG00000134108	ARL8B	6.23721	0.128468	0.0205971	1.09457	0
ENSG00000076641	PAG1	6.23633	0.415428	0.0666142	1.35503	0
ENSG00000136830	FAM129B	6.23516	0.189014	0.0303142	1.14338	0
ENSG00000171159	C9orf16	6.22983	0.235867	0.0378609	1.1832	0
ENSG00000128699	ORMDL1	6.22381	0.177049	0.0284471	1.13348	0
ENSG00000109586	GALNT7	6.22304	0.210897	0.0338897	1.16176	0
ENSG00000114573	ATP6V1A	6.21954	0.234249	0.0376633	1.18184	0
ENSG00000198517	MAFK	6.20811	0.17407	0.0280392	1.13103	0
ENSG00000170734	POLH	6.20706	0.324493	0.052278	1.2644	0
ENSG00000196442	ZNF432	6.20673	0.445744	0.0718162	1.38677	0
ENSG00000106609	C7orf42	6.19563	0.161529	0.0260715	1.12089	0
ENSG00000106829	TLE4	6.18837	0.229809	0.0371356	1.17807	0
ENSG00000089234	BRAP	6.17504	0.162196	0.0262664	1.12145	0
ENSG00000117450	PRDX1	6.17491	0.137782	0.0223133	1.10191	0
ENSG00000102393	GLA	6.167	0.130453	0.0211534	1.09616	0
ENSG00000117682	DHDDS	6.16467	0.0771033	0.0125073	1.05535	0
ENSG00000127080	IPPK	6.16375	0.229706	0.0372673	1.17805	0
ENSG00000156011	PSD3	6.15936	0.238449	0.0387132	1.18566	0
ENSG00000204580	DDR1	6.15615	0.176889	0.0287337	1.13343	0
ENSG00000176915	KIAA0692	6.15503	0.17533	0.0284857	1.13218	0
ENSG00000099246	RAB18	6.15151	0.114675	0.0186418	1.08387	0
ENSG00000104343	UBE2W	6.14784	0.155916	0.0253611	1.1164	0
ENSG00000107959	PITRM1	6.13445	0.20696	0.0337374	1.15859	0
ENSG00000121940	CLCC1	6.12531	0.19486	0.0318123	1.14839	0
ENSG00000125730	C3	6.12387	0.353956	0.0577994	1.29308	0
ENSG00000103642	LACTB	6.12232	0.211107	0.0344815	1.16206	0
ENSG00000128845	DYX1C1	6.12231	0.164694	0.0269007	1.12352	0
ENSG00000185808	PIGP	6.11494	0.16063	0.0262685	1.12029	0
ENSG00000142494	NA	6.11334	0.186348	0.0304821	1.14138	0
ENSG00000148331	ASB6	6.11023	0.171781	0.0281136	1.12935	0
ENSG00000162413	KLHL21	6.10441	0.128022	0.0209721	1.0943	0
ENSG00000168917	TMEM22	6.10408	0.153554	0.025156	1.11458	0
ENSG00000168621	GDNF	6.10285	0.35862	0.0587627	1.29726	0
ENSG00000205664	NA	6.09761	0.2572	0.0421805	1.20219	0
ENSG00000133028	SCO1	6.08966	0.14214	0.0233412	1.10545	0
ENSG00000140403	DNAJA4	6.08771	0.195444	0.0321047	1.14901	0
ENSG00000112685	EXOC2	6.08508	0.144909	0.0238138	1.10764	0
ENSG00000040731	CDH10	6.08461	0.518159	0.085159	1.46918	0
ENSG00000160058	BSDC1	6.08192	0.120677	0.0198419	1.08856	0
ENSG00000138686	BBS7	6.07825	0.202161	0.0332597	1.1546	0
ENSG00000170871	NA	6.07481	0.135195	0.0222551	1.09992	0
ENSG00000172366	C16orf14	6.07346	0.140089	0.0230658	1.10383	0
ENSG00000185189	NRBP2	6.07337	0.120637	0.0198632	1.08854	0
ENSG00000154175	ABI3BP	6.05363	0.221531	0.0365947	1.17109	0
ENSG00000163531	NFASC	6.05308	0.256818	0.0424276	1.20229	0
ENSG00000145495	2008-03-06	6.04985	0.130325	0.0215419	1.09612	0
ENSG00000167977	KCTD5	6.04743	0.135583	0.02242	1.10025	0
ENSG00000103335	FAM38A	6.04352	0.300116	0.0496592	1.2411	0
ENSG00000107262	BAG1	6.0412	0.134913	0.0223322	1.09972	0
ENSG00000160570	DEDD2	6.04034	0.15759	0.0260896	1.11782	0
ENSG00000161326	DUSP14	6.0329	0.228849	0.0379335	1.17746	0
ENSG00000160629	C17orf32	6.03138	0.136016	0.0225514	1.10061	0
ENSG00000183087	GAS6	6.02809	0.213681	0.0354476	1.16448	0
ENSG00000167996	FTH1	6.0207	0.158714	0.0263613	1.1188	0
ENSG00000157181	C1orf27	6.01833	0.163965	0.0272443	1.12313	0
ENSG00000141076	CIRH1A	6.01428	0.111186	0.0184869	1.08122	0
ENSG00000160714	UBE2Q1	6.01413	0.0944793	0.0157096	1.06845	0
ENSG00000174132	TMEM157	6.01034	0.174917	0.0291027	1.13197	0
ENSG00000129480	C14orf126	6.00893	0.135128	0.0224879	1.0999	0
ENSG00000124275	MTRR	6.00775	0.106697	0.0177599	1.07777	0
ENSG00000189231	PSG3	6.00655	0.501275	0.0834546	1.45086	0
ENSG00000150687	PRSS23	6.00642	0.288535	0.0480377	1.23113	0
ENSG00000114529	C3orf52	6.00146	0.321699	0.0536035	1.26199	0
ENSG00000152291	TGOLN2	5.99835	0.120129	0.0200269	1.08818	0
ENSG00000113460	BXDC2	5.99546	0.266003	0.0443674	1.21059	0
ENSG00000139112	GABARAPL1	5.99282	0.271642	0.0453279	1.21559	0
ENSG00000140939	NOL3	5.99256	0.121253	0.0202339	1.08904	0
ENSG00000156502	SUPV3L1	5.98913	0.210669	0.0351753	1.16186	0
ENSG00000131966	ACTR10	5.98724	0.0808297	0.0135003	1.05817	0
ENSG00000119938	PPP1R3C	5.98698	0.365955	0.0611251	1.30513	0
ENSG00000173846	PLK3	5.98685	0.208516	0.034829	1.16003	0
ENSG00000179163	FUCA1	5.97993	0.20277	0.0339084	1.15523	0
ENSG00000063854	HAGH	5.97419	0.227797	0.0381301	1.17677	0
ENSG00000129245	FXR2	5.96487	0.159813	0.0267924	1.11969	0
ENSG00000149313	AASDHPPT	5.96373	0.121075	0.0203019	1.08892	0
ENSG00000137500	CCDC90B	5.96194	0.181076	0.030372	1.13715	0
ENSG00000165996	PTPLA	5.95316	0.203272	0.0341452	1.1558	0
ENSG00000134109	EDEM1	5.9508	0.120246	0.0202067	1.08828	0
ENSG00000181026	ISG20L1	5.94821	0.229571	0.0385949	1.17836	0
ENSG00000130147	SH3BP4	5.94683	0.152084	0.0255739	1.11349	0
ENSG00000047346	KIAA1370	5.94603	0.173794	0.0292286	1.13117	0
ENSG00000124226	ZNF313	5.94569	0.096975	0.0163101	1.07036	0
ENSG00000158467	NA	5.94071	0.125587	0.02114	1.09248	0
ENSG00000134255	CEPT1	5.93823	0.252556	0.0425304	1.19865	0
ENSG00000183044	ABAT	5.93416	0.373426	0.0629282	1.31221	0
ENSG00000107281	NPDC1	5.93323	0.184339	0.0310689	1.13982	0
ENSG00000112578	BYSL	5.92971	0.207007	0.0349101	1.15881	0
ENSG00000171345	KRT19	5.92709	0.700315	0.118155	1.69991	0
ENSG00000148219	ASTN2	5.92616	0.260509	0.0439591	1.20591	0
ENSG00000171206	TRIM8	5.92219	0.166576	0.0281274	1.12526	0
ENSG00000116199	FAM20B	5.92212	0.215989	0.0364716	1.16657	0
ENSG00000100804	PSMB5	5.92126	0.161219	0.0272272	1.12088	0
ENSG00000125845	BMP2	5.92	0.465924	0.0787034	1.40951	0
ENSG00000043822	NA	5.91736	0.172323	0.0291216	1.12994	0
ENSG00000116704	SLC35D1	5.91397	0.168679	0.0285222	1.12692	0
ENSG00000171503	ETFDH	5.90992	0.180066	0.0304684	1.13639	0
ENSG00000162734	PEA15	5.90537	0.232174	0.0393157	1.18076	0
ENSG00000136950	ARPC5L	5.89882	0.181608	0.0307873	1.13766	0
ENSG00000049130	KITLG	5.89757	0.341669	0.0579339	1.28188	0
ENSG00000172175	MALT1	5.89601	0.221763	0.0376123	1.1716	0
ENSG00000049245	VAMP3	5.8913	0.121159	0.0205658	1.08902	0
ENSG00000106537	TSPAN13	5.88832	0.34463	0.0585277	1.28494	0
ENSG00000057019	DCBLD2	5.88775	0.2957	0.050223	1.23757	0
ENSG00000048162	NA	5.88174	0.24206	0.0411545	1.18923	0
ENSG00000175105	ZNF654	5.87544	0.286081	0.048691	1.22878	0
ENSG00000174840	NA	5.87077	0.178811	0.0304579	1.13528	0
ENSG00000149716	ORAOV1	5.86551	0.278511	0.0474828	1.22234	0
ENSG00000008130	NADK	5.86517	0.0973388	0.0165961	1.07067	0
ENSG00000143093	FAM40A	5.86478	0.145978	0.0248905	1.10867	0
ENSG00000105404	RABAC1	5.85899	0.145649	0.024859	1.10839	0
ENSG00000182934	SRPR	5.85743	0.0802298	0.0136971	1.05775	0
ENSG00000140391	TSPAN3	5.85286	0.131593	0.0224836	1.09724	0
ENSG00000133657	ATP13A3	5.83436	0.276352	0.0473663	1.22027	0
ENSG00000189221	MAOA	5.83424	0.300288	0.05147	1.2423	0
ENSG00000077147	TM9SF3	5.82829	0.0760463	0.0130478	1.05463	0
ENSG00000086289	EPDR1	5.82558	0.34568	0.0593383	1.28683	0
ENSG00000005238	KIAA1539	5.81787	0.250923	0.0431296	1.19743	0
ENSG00000128524	ATP6V1F	5.81546	0.134976	0.0232099	1.09994	0
ENSG00000114850	SSR3	5.81168	0.256132	0.044072	1.20168	0
ENSG00000116406	EDEM3	5.81081	0.178275	0.0306798	1.13488	0
ENSG00000143183	TMCO1	5.80936	0.105597	0.018177	1.07701	0
ENSG00000071537	SEL1L	5.80716	0.143377	0.0246896	1.10661	0
ENSG00000124575	HIST1H1D	5.80301	0.159327	0.0274559	1.11942	0
ENSG00000128590	DNAJB9	5.80267	0.174342	0.0300451	1.13174	0
ENSG00000139620	C12orf41	5.80224	0.0852419	0.0146912	1.06152	0
ENSG00000177427	SMCR7	5.78919	0.201836	0.0348643	1.15473	0
ENSG00000151498	ACAD8	5.78471	0.157789	0.0272769	1.11822	0
ENSG00000115414	FN1	5.78357	0.190116	0.0328717	1.14487	0
ENSG00000134375	TIMM17A	5.78304	0.14233	0.0246115	1.1058	0
ENSG00000156973	PDE6D	5.78016	0.142143	0.0245915	1.10567	0
ENSG00000144161	ZC3H8	5.77947	0.219368	0.0379564	1.16981	0
ENSG00000143393	PIK4CB	5.77589	0.0913837	0.0158216	1.06617	0
ENSG00000118523	CTGF	5.76981	0.465846	0.0807386	1.41184	0
ENSG00000109133	TMEM33	5.76079	0.160312	0.0278281	1.12029	0
ENSG00000181904	C5orf24	5.75871	0.172855	0.0300163	1.13059	0
ENSG00000085449	WDFY1	5.75833	0.143087	0.0248487	1.10635	0
ENSG00000185010	F8	5.75804	0.201675	0.0350249	1.15479	0
ENSG00000054148	PHPT1	5.73779	0.215458	0.0375507	1.16655	0
ENSG00000164070	HSPA4L	5.73052	0.526474	0.091872	1.48558	0
ENSG00000124222	STX16	5.7271	0.150972	0.026361	1.11276	0
ENSG00000110536	PTPMT1	5.72662	0.138615	0.0242054	1.10294	0
ENSG00000069849	ATP1B3	5.72487	0.13611	0.0237752	1.1009	0
ENSG00000099785	2008-03-02	5.72386	0.162022	0.0283065	1.12174	0
ENSG00000120694	HSPH1	5.719	0.166248	0.0290695	1.12522	0
ENSG00000120705	ETF1	5.71848	0.115321	0.0201664	1.08457	0
ENSG00000136478	TEX2	5.71809	0.183084	0.0320185	1.13917	0
ENSG00000189241	TSPYL1	5.71161	0.132147	0.0231365	1.09776	0
ENSG00000115762	PLEKHB2	5.70968	0.263962	0.0462306	1.20938	0
ENSG00000176912	C18orf56	5.7091	0.377241	0.0660772	1.31984	0
ENSG00000111300	C12orf30	5.70656	0.167253	0.0293089	1.12602	0
ENSG00000166887	VPS39	5.70126	0.148967	0.0261289	1.11121	0
ENSG00000011007	TCEB3	5.69601	0.110454	0.0193914	1.08079	0
ENSG00000156804	FBXO32	5.68913	0.280815	0.0493598	1.22471	0
ENSG00000114978	MOBK1B	5.67827	0.122225	0.021525	1.08998	0
ENSG00000087245	MMP2	5.67489	0.111887	0.0197162	1.08195	0
ENSG00000175265	GOLGA8B	5.67457	0.392921	0.0692424	1.3349	0
ENSG00000182700	NA	5.67283	0.176214	0.0310628	1.1335	0
ENSG00000182612	TSPAN10	5.67099	0.211397	0.0372769	1.16305	0
ENSG00000148358	GPR107	5.66368	0.121648	0.0214785	1.08951	0
ENSG00000179152	C3orf23	5.6624	0.21182	0.0374081	1.16355	0
ENSG00000006453	BAIAP2L1	5.65117	0.366885	0.064922	1.30865	0
ENSG00000102781	KATNAL1	5.6503	0.147131	0.0260396	1.10979	0
ENSG00000183551	RGAG4	5.64721	0.177275	0.0313917	1.13442	0
ENSG00000092529	GANC	5.64208	0.200451	0.0355279	1.15376	0
ENSG00000125657	TNFSF9	5.63568	0.270508	0.0479992	1.21584	0
ENSG00000124370	MCEE	5.6283	0.143278	0.0254568	1.10664	0
ENSG00000165660	KIAA0157	5.62748	0.126195	0.0224248	1.09313	0
ENSG00000004779	NDUFAB1	5.62721	0.157466	0.027983	1.11814	0
ENSG00000160688	FLAD1	5.62246	0.133639	0.0237689	1.09904	0
ENSG00000184076	NA	5.62193	0.0745273	0.0132565	1.05353	0
ENSG00000090674	MCOLN1	5.62059	0.194892	0.0346746	1.1492	0
ENSG00000143079	CTTNBP2NL	5.61825	0.109293	0.0194532	1.07995	0
ENSG00000117410	ATP6V0B	5.613	0.158441	0.0282276	1.11895	0
ENSG00000163536	SERPINI1	5.60653	0.368154	0.0656653	1.31027	0
ENSG00000135643	KCNMB4	5.60639	0.192997	0.0344245	1.14757	0
ENSG00000126767	ELK1	5.60194	0.196953	0.0351581	1.15096	0
ENSG00000173918	C1QTNF1	5.60078	0.23801	0.0424957	1.18641	0
ENSG00000173230	GOLGB1	5.59182	0.110296	0.0197245	1.08072	0
ENSG00000129353	SLC44A2	5.59035	0.165371	0.0295815	1.12461	0
ENSG00000128805	ARHGAP22	5.59033	0.311243	0.0556751	1.25389	0
ENSG00000155903	RASA2	5.57635	0.253569	0.0454723	1.20032	0
ENSG00000090581	GNPTG	5.57207	0.158422	0.0284314	1.11899	0
ENSG00000117394	SLC2A1	5.57165	0.211201	0.0379064	1.163	0
ENSG00000113739	STC2	5.56991	0.291678	0.0523668	1.23593	0
ENSG00000108639	SYNGR2	5.56409	0.276495	0.0496928	1.2222	0
ENSG00000143322	ABL2	5.56063	0.233868	0.0420577	1.18288	0
ENSG00000177556	ATOX1	5.55933	0.160853	0.0289338	1.121	0
ENSG00000171161	ZNF672	5.5561	0.109088	0.0196339	1.07982	0
ENSG00000120875	DUSP4	5.55001	0.384017	0.0691921	1.32656	0
ENSG00000177370	TIMM22	5.54825	0.162834	0.0293488	1.12261	0
ENSG00000012822	CALCOCO1	5.54276	0.20344	0.0367038	1.15668	0
ENSG00000058600	POLR3E	5.54143	0.127653	0.0230362	1.09431	0
ENSG00000105939	ZC3HAV1	5.53707	0.145444	0.0262673	1.10854	0
ENSG00000109738	GLRB	5.53382	0.211586	0.0382351	1.16367	0
ENSG00000153037	SRP19	5.53282	0.142412	0.0257396	1.10609	0
ENSG00000165678	GHITM	5.53062	0.0718843	0.0129975	1.05158	0
ENSG00000110888	CAPRIN2	5.53	0.0945815	0.0171034	1.06869	0
ENSG00000126821	SGPP1	5.52219	0.129858	0.0235156	1.09607	0
ENSG00000127952	STYXL1	5.5085	0.13859	0.0251592	1.10306	0
ENSG00000070882	OSBPL3	5.50732	0.273366	0.0496368	1.21918	0
ENSG00000169032	MAP2K1	5.50483	0.144336	0.0262199	1.10763	0
ENSG00000115419	GLS	5.49885	0.291285	0.0529719	1.23559	0
ENSG00000183155	RABIF	5.49824	0.133589	0.0242966	1.09909	0
ENSG00000198586	TLK1	5.49645	0.249032	0.0453077	1.19682	0
ENSG00000055955	TMEM110	5.4947	0.0916739	0.0166841	1.06648	0
ENSG00000119723	COQ6	5.49371	0.202726	0.0369014	1.15601	0
ENSG00000165757	KIAA1462	5.49224	0.229203	0.0417322	1.17884	0
ENSG00000154447	SH3RF1	5.49051	0.265504	0.048357	1.21141	0
ENSG00000139370	SLC15A4	5.4871	0.148534	0.0270696	1.11109	0
ENSG00000056097	ZFR	5.48299	0.137973	0.0251638	1.10257	0
ENSG00000172123	SLFN12	5.48237	0.307831	0.0561493	1.25077	0
ENSG00000162642	C1orf52	5.48015	0.155148	0.0283109	1.11636	0
ENSG00000088256	GNA11	5.47748	0.151475	0.0276541	1.11345	0
ENSG00000102547	CAB39L	5.4712	0.227272	0.0415397	1.17722	0
ENSG00000154767	XPC	5.47065	0.195492	0.0357347	1.15005	0
ENSG00000140526	ABHD2	5.46807	0.175733	0.032138	1.13336	0
ENSG00000131015	ULBP2	5.46792	0.214999	0.03932	1.16667	0
ENSG00000082213	C5orf22	5.46566	0.199922	0.0365778	1.15385	0
ENSG00000164011	ZNF691	5.46557	0.165321	0.0302478	1.12472	0
ENSG00000107937	GTPBP4	5.46266	0.18181	0.0332824	1.1384	0
ENSG00000122484	C1orf82	5.46094	0.132854	0.0243281	1.09851	0
ENSG00000197429	IPP	5.45808	0.135121	0.0247561	1.1003	0
ENSG00000163328	GPR155	5.45145	0.239666	0.0439637	1.18855	0
ENSG00000196653	ZNF502	5.45132	0.137747	0.0252685	1.10243	0
ENSG00000158604	TMED4	5.44022	0.176792	0.0324972	1.13429	0
ENSG00000114786	ACY1	5.43886	0.178464	0.0328128	1.13564	0
ENSG00000163867	ZMYM6	5.43865	0.138499	0.0254656	1.10302	0
ENSG00000111711	GOLT1B	5.42721	0.130575	0.0240594	1.09672	0
ENSG00000170113	NIPA1	5.42591	0.197006	0.0363083	1.15127	0
ENSG00000171155	C1GALT1C1	5.42414	0.159255	0.0293603	1.11989	0
ENSG00000130821	SLC6A8	5.42082	0.207094	0.0382035	1.15997	0
ENSG00000203500	NA	5.42059	0.287432	0.0530259	1.23189	0
ENSG00000189058	APOD	5.4195	0.321861	0.0593894	1.26549	0
ENSG00000149968	MMP3	5.41313	0.195569	0.0361286	1.15023	0
ENSG00000171163	ZNF692	5.41039	0.173368	0.0320436	1.13156	0
ENSG00000135480	KRT7	5.39264	0.49364	0.0915396	1.45098	0
ENSG00000169213	RAB3B	5.3894	0.487293	0.0904169	1.44391	0
ENSG00000149483	TMEM138	5.38739	0.160404	0.0297739	1.12077	0
ENSG00000093010	COMT	5.38679	0.103391	0.0191934	1.07549	0
ENSG00000163558	PRKCI	5.37878	0.148532	0.0276145	1.11118	0
ENSG00000065457	ADAT1	5.37848	0.135831	0.0252545	1.10096	0
ENSG00000150938	CRIM1	5.37569	0.317649	0.0590898	1.26107	0
ENSG00000118503	TNFAIP3	5.37348	0.340633	0.0633916	1.28289	0
ENSG00000174099	MSRB3	5.37333	0.182483	0.0339609	1.13913	0
ENSG00000135956	TMEM127	5.37297	0.129091	0.0240261	1.09559	0
ENSG00000182224	CYB5D1	5.36915	0.127025	0.0236584	1.09395	0
ENSG00000115806	GORASP2	5.36529	0.0538366	0.0100342	1.03829	0
ENSG00000198843	NA	5.36513	0.204057	0.0380339	1.15737	0
ENSG00000006327	TNFRSF12A	5.36246	0.282428	0.0526676	1.22783	0
ENSG00000080371	RAB21	5.36135	0.193711	0.036131	1.14861	0
ENSG00000124209	RAB22A	5.36076	0.0963614	0.0179753	1.07012	0
ENSG00000141380	SS18	5.35451	0.178305	0.0332999	1.13565	0
ENSG00000107560	RAB11FIP2	5.35102	0.250628	0.0468374	1.19851	0
ENSG00000168274	HIST1H2AE	5.3445	0.41538	0.077721	1.36369	0
ENSG00000149792	MRPL49	5.3404	0.164755	0.0308507	1.1245	0
ENSG00000013275	PSMC4	5.33772	0.12297	0.023038	1.09078	0
ENSG00000136854	STXBP1	5.33277	0.10578	0.0198357	1.07738	0
ENSG00000063601	MTMR1	5.33105	0.144803	0.0271621	1.10818	0
ENSG00000177885	GRB2	5.32799	0.106073	0.0199086	1.07761	0
ENSG00000111725	PRKAB1	5.32563	0.102117	0.0191746	1.07456	0
ENSG00000183741	NPTXR	5.31873	0.270523	0.0508623	1.21704	0
ENSG00000048649	RSF1	5.30222	0.11155	0.0210383	1.08185	0
ENSG00000099337	KCNK6	5.30067	0.266119	0.0502048	1.21288	0
ENSG00000112249	ASCC3	5.29557	0.258303	0.0487772	1.2058	0
ENSG00000082701	GSK3B	5.29526	0.147137	0.0277865	1.11011	0
ENSG00000165943	MOAP1	5.2876	0.177608	0.0335895	1.1352	0
ENSG00000115129	TP53I3	5.28416	0.225247	0.0426267	1.17602	0
ENSG00000114491	UMPS	5.28231	0.0884627	0.016747	1.06411	0
ENSG00000180008	SOCS4	5.27803	0.170648	0.0323318	1.12934	0
ENSG00000072210	ALDH3A2	5.26784	0.173782	0.0329892	1.13198	0
ENSG00000197780	TAF13	5.265	0.267111	0.0507333	1.21419	0
ENSG00000167302	C17orf56	5.26489	0.132402	0.025148	1.0983	0
ENSG00000113595	TRIM23	5.25347	0.243449	0.0463407	1.1921	0
ENSG00000010165	KIAA0859	5.25217	0.146118	0.0278206	1.10937	0
ENSG00000134259	NGFB	5.25189	0.411892	0.0784273	1.35846	0
ENSG00000134882	UBAC2	5.24607	0.1092	0.0208155	1.08006	0
ENSG00000148925	BTBD10	5.24474	0.137023	0.0261259	1.10206	0
ENSG00000167397	VKORC1	5.23459	0.0781853	0.0149363	1.05637	0
ENSG00000189311	PPME1	5.22939	0.164544	0.0314653	1.12451	0
ENSG00000138434	SSFA2	5.22791	0.199233	0.0381095	1.15363	0
ENSG00000137996	RTCD1	5.22787	0.0920622	0.0176099	1.06687	0
ENSG00000085721	RRN3	5.2127	0.129636	0.0248693	1.09615	0
ENSG00000162928	PEX13	5.21062	0.258609	0.0496311	1.20665	0
ENSG00000135218	CD36	5.20843	0.334528	0.0642282	1.27923	0
ENSG00000057757	C1orf128	5.20419	0.16526	0.0317553	1.12503	0
ENSG00000129465	RIPK3	5.20134	0.233984	0.0449853	1.18405	0
ENSG00000196611	MMP1	5.20132	0.217478	0.041812	1.16978	0
ENSG00000072840	EVC	5.20044	0.161884	0.0311289	1.12228	0
ENSG00000149547	EI24	5.19277	0.170081	0.0327534	1.12901	0
ENSG00000033627	ATP6V0A1	5.19269	0.157832	0.030395	1.11901	0
ENSG00000145592	RPL37	5.19201	0.126979	0.0244565	1.09411	0
ENSG00000130684	ZNF337	5.18459	0.118374	0.0228319	1.08729	0
ENSG00000115514	TXNDC9	5.18445	0.108722	0.0209707	1.07975	0
ENSG00000000003	TSPAN6	5.182	0.131542	0.0253845	1.09771	0
ENSG00000184205	TSPYL2	5.18013	0.232733	0.044928	1.18292	0
ENSG00000107984	DKK1	5.17952	0.371867	0.0717956	1.3189	0
ENSG00000152683	SLC30A6	5.17409	0.202495	0.0391363	1.15648	0
ENSG00000134371	CDC73	5.17401	0.109878	0.0212365	1.08063	0
ENSG00000118276	B4GALT6	5.17379	0.327898	0.0633768	1.27264	0
ENSG00000136052	SLC41A2	5.16722	0.165122	0.0319557	1.12501	0
ENSG00000174348	PODN	5.16312	0.19824	0.0383954	1.15293	0
ENSG00000203879	GDI1	5.15501	0.137026	0.0265812	1.10213	0
ENSG00000088899	NA	5.14414	0.177849	0.034573	1.13564	0
ENSG00000188549	NA	5.13832	0.226184	0.0440191	1.17754	0
ENSG00000174775	HRAS	5.13661	0.209894	0.0408623	1.16299	0
ENSG00000116675	DNAJC6	5.13546	0.211548	0.0411935	1.16431	0
ENSG00000117597	C1orf107	5.12809	0.104424	0.0203632	1.07644	0
ENSG00000184056	VPS33B	5.12555	0.0960084	0.0187313	1.06996	0
ENSG00000184378	NA	5.12508	0.131661	0.0256895	1.09785	0
ENSG00000172061	LRRC15	5.12306	0.204688	0.0399542	1.15861	0
ENSG00000113558	SKP1A	5.11676	0.0908127	0.0177481	1.06597	0
ENSG00000186352	ANKRD37	5.1149	0.182547	0.0356893	1.13958	0
ENSG00000127226	NA	5.11235	0.153067	0.0299406	1.11515	0
ENSG00000170653	ATF7	5.11183	0.102724	0.0200953	1.07512	0
ENSG00000198763	MT-ND2	5.10882	0.217036	0.0424827	1.16922	0
ENSG00000176171	BNIP3	5.10826	0.11839	0.0231761	1.08732	0
ENSG00000102910	LONP2	5.10324	0.147783	0.0289586	1.11086	0
ENSG00000131437	KIF3A	5.10323	0.14938	0.0292717	1.11217	0
ENSG00000135018	UBQLN1	5.09242	0.108675	0.0213405	1.07973	0
ENSG00000131446	MGAT1	5.09203	0.122185	0.0239954	1.09036	0
ENSG00000133107	TRPC4	5.09154	0.287194	0.056406	1.2333	0
ENSG00000198682	PAPSS2	5.09039	0.284256	0.0558417	1.23062	0
ENSG00000105136	ZNF419	5.09008	0.094905	0.0186451	1.06913	0
ENSG00000198689	SLC9A6	5.0891	0.141477	0.0278	1.10574	0
ENSG00000113811	NA	5.08668	0.0783702	0.0154069	1.05655	0
ENSG00000124225	TMEPAI	5.08385	0.286651	0.0563846	1.23312	0
ENSG00000180155	LYNX1	5.07964	0.139186	0.0274007	1.10393	0
ENSG00000163481	RNF25	5.06732	0.139417	0.027513	1.10416	0
ENSG00000197563	PIGN	5.06713	0.153668	0.0303265	1.11569	0
ENSG00000184898	RBM43	5.06698	0.208577	0.041164	1.16188	0
ENSG00000197321	SVIL	5.0606	0.236604	0.046754	1.18695	0
ENSG00000087269	NOL14	5.06025	0.106951	0.0211356	1.07843	0
ENSG00000166603	MC4R	5.05941	0.538924	0.106519	1.5123	0
ENSG00000143418	LASS2	5.05839	0.14783	0.0292248	1.11094	0
ENSG00000121552	CSTA	5.05689	0.442006	0.0874067	1.39516	0
ENSG00000163684	RPP14	5.05472	0.140159	0.0277283	1.10478	0
ENSG00000170248	PDCD6IP	5.05124	0.0631828	0.0125084	1.04522	0
ENSG00000135870	RC3H1	5.05084	0.156072	0.0309002	1.11773	0
ENSG00000124201	ZNFX1	5.05023	0.169736	0.0336097	1.129	0
ENSG00000151929	BAG3	5.04914	0.090562	0.0179361	1.06582	0
ENSG00000157916	RER1	5.04882	0.0923146	0.0182844	1.06715	0
ENSG00000111652	COPS7A	5.04844	0.0984169	0.0194945	1.07185	0
ENSG00000158480	SPATA2	5.04673	0.0963554	0.0190926	1.07025	0
ENSG00000068001	HYAL2	5.03774	0.130625	0.0259294	1.09714	0
ENSG00000148154	UGCG	5.03225	0.315728	0.0627408	1.26145	0
ENSG00000154144	TBRG1	5.03016	0.104348	0.0207444	1.07643	0
ENSG00000185437	SH3BGR	5.02719	0.174995	0.0348096	1.1334	0
ENSG00000177425	PAWR	5.02033	0.297522	0.0592635	1.24392	0
ENSG00000198856	NA	5.01459	0.139631	0.027845	1.10441	0
ENSG00000065923	SLC9A7	5.01422	0.322244	0.064266	1.26835	0
ENSG00000039560	RAI14	5.01163	0.158798	0.0316859	1.12004	0
ENSG00000158186	MRAS	5.01041	0.193732	0.0386659	1.14948	0
ENSG00000197746	PSAP	5.01013	0.104284	0.0208146	1.0764	0
ENSG00000152952	PLOD2	5.00717	0.20063	0.0400686	1.15536	0
ENSG00000141720	PIP5K2B	5.00543	0.205223	0.041	1.15946	0
ENSG00000113194	UBXD8	5.00234	0.10073	0.0201366	1.07366	0
ENSG00000158985	CDC42SE2	5.00032	0.180441	0.036086	1.13803	0
ENSG00000178381	ZFAND2A	5.00006	0.15592	0.0311837	1.1177	0
ENSG00000151611	MMAA	4.99994	0.114716	0.0229435	1.08451	0
ENSG00000175505	CLCF1	4.99883	0.148475	0.0297019	1.11158	0
ENSG00000099968	BCL2L13	4.99703	0.090225	0.0180557	1.06559	0
ENSG00000131779	PEX11B	4.9892	0.0917554	0.0183908	1.06675	0
ENSG00000130150	MOSPD2	4.98823	0.136426	0.0273496	1.10179	0
ENSG00000067167	TRAM1	4.97799	0.188997	0.0379665	1.14558	0
ENSG00000155256	ZFYVE27	4.97633	0.150597	0.0302626	1.1133	0
ENSG00000184027	NA	4.97365	0.39796	0.0800137	1.34767	0
ENSG00000130779	CLIP1	4.97165	0.114528	0.0230363	1.08444	0
ENSG00000105778	KIAA0241	4.96547	0.124253	0.0250233	1.09212	0
ENSG00000133805	AMPD3	4.96414	0.240107	0.0483682	1.19043	0
ENSG00000135617	C2orf7	4.9584	0.167981	0.0338781	1.12768	0
ENSG00000189171	S100A13	4.95795	0.121762	0.0245589	1.09012	0
ENSG00000160049	DFFA	4.95687	0.0775147	0.0156378	1.05595	0
ENSG00000164187	LMBRD2	4.9566	0.205874	0.0415354	1.16005	0
ENSG00000135932	CAB39	4.94885	0.125093	0.0252771	1.09278	0
ENSG00000160551	TAOK1	4.93956	0.140472	0.0284382	1.1052	0
ENSG00000108179	PPIF	4.93864	0.121743	0.0246511	1.09016	0
ENSG00000162647	C1orf119	4.93683	0.121517	0.0246143	1.08995	0
ENSG00000006576	PHTF2	4.93195	0.159837	0.0324084	1.12112	0
ENSG00000196396	PTPN1	4.92988	0.194547	0.0394628	1.15026	0
ENSG00000166562	SEC11C	4.92121	0.204841	0.0416242	1.15919	0
ENSG00000002919	SNX11	4.91971	0.0924977	0.0188014	1.06737	0
ENSG00000129562	DAD1	4.91422	0.127863	0.0260191	1.09506	0
ENSG00000131495	NDUFA2	4.90818	0.130761	0.0266414	1.09735	0
ENSG00000132676	DAP3	4.90333	0.114767	0.0234059	1.08465	0
ENSG00000119801	YPEL5	4.90097	0.112922	0.0230408	1.08323	0
ENSG00000151012	SLC7A11	4.89969	0.31041	0.063353	1.25767	0
ENSG00000160746	TMEM16K	4.89955	0.147229	0.0300494	1.11075	0
ENSG00000113845	C3orf1	4.8907	0.0968625	0.0198055	1.07072	0
ENSG00000143382	ADAMTSL4	4.88731	0.320182	0.0655129	1.26733	0
ENSG00000162433	AK3L1	4.88243	0.157383	0.0322346	1.11908	0
ENSG00000166411	IDH3A	4.87691	0.191764	0.0393208	1.14816	0
ENSG00000198363	ASPH	4.87357	0.149803	0.0307379	1.1129	0
ENSG00000172071	EIF2AK3	4.87259	0.140286	0.0287908	1.10506	0
ENSG00000165219	GAPVD1	4.86825	0.095601	0.0196376	1.06977	0
ENSG00000142541	RPL13A	4.86563	0.0837019	0.0172027	1.06066	0
ENSG00000117620	SLC35A3	4.86509	0.107255	0.0220458	1.07879	0
ENSG00000197467	COL13A1	4.86449	0.105366	0.0216602	1.07732	0
ENSG00000105889	NA	4.86283	0.233432	0.0480033	1.18471	0
ENSG00000170835	CEL	4.85898	0.317008	0.0652417	1.26435	0
ENSG00000118971	CCND2	4.85755	0.392295	0.08076	1.34292	0
ENSG00000124198	ARFGEF2	4.85404	0.120513	0.0248274	1.08925	0
ENSG00000175575	WDR71	4.85029	0.100724	0.0207666	1.07375	0
ENSG00000123178	C13orf1	4.84899	0.217333	0.0448202	1.17019	0
ENSG00000119929	CUTC	4.84664	0.185541	0.0382824	1.1428	0
ENSG00000101473	ACOT8	4.8457	0.119371	0.0246343	1.08836	0
ENSG00000083817	ZNF416	4.83746	0.129098	0.0266871	1.09613	0
ENSG00000104660	LEPROTL1	4.83525	0.0987164	0.020416	1.07219	0
ENSG00000196449	YRDC	4.83018	0.157972	0.0327051	1.11965	0
ENSG00000138069	RAB1A	4.82877	0.095321	0.0197402	1.06958	0
ENSG00000153130	SCOC	4.82761	0.149886	0.0310476	1.11297	0
ENSG00000163625	WDFY3	4.8265	0.101656	0.0210621	1.07449	0
ENSG00000173409	ARV1	4.82644	0.0830498	0.0172073	1.06019	0
ENSG00000173209	AHSA2	4.81996	0.17701	0.0367243	1.13563	0
ENSG00000101310	SEC23B	4.81776	0.154577	0.0320847	1.11686	0
ENSG00000116096	SPR	4.81717	0.136618	0.0283605	1.10224	0
ENSG00000158526	TSR2	4.81656	0.145521	0.0302128	1.10938	0
ENSG00000162736	NCSTN	4.81312	0.143528	0.0298202	1.10781	0
ENSG00000151366	NDUFC2	4.8117	0.0726235	0.0150931	1.05232	0
ENSG00000119446	RBM18	4.80667	0.139984	0.0291228	1.10485	0
ENSG00000125863	MKKS	4.80545	0.109098	0.0227029	1.08032	0
ENSG00000204569	PPP1R10	4.804	0.115547	0.0240522	1.08536	0
ENSG00000085063	CD59	4.80383	0.109583	0.0228117	1.08069	0
ENSG00000177200	CHD9	4.80325	0.174039	0.0362337	1.13305	0
ENSG00000174233	ADCY6	4.80115	0.158906	0.0330975	1.12047	0
ENSG00000171160	C10orf83	4.80073	0.142224	0.0296255	1.10672	0
ENSG00000146802	TMEM168	4.79647	0.123303	0.025707	1.09154	0
ENSG00000159202	UBE2Z	4.79634	0.126629	0.0264012	1.09413	0
ENSG00000197852	C1orf183	4.79267	0.159023	0.0331806	1.12065	0
ENSG00000064042	NA	4.78891	0.312167	0.0651854	1.25922	0
ENSG00000114742	WDR48	4.78771	0.0804892	0.0168116	1.05826	0
ENSG00000173402	DAG1	4.7876	0.133824	0.0279521	1.09995	0
ENSG00000181458	TMEM45A	4.78626	0.210271	0.0439323	1.16451	0
ENSG00000134590	FAM127A	4.78612	0.0790621	0.016519	1.05718	0
ENSG00000112096	SOD2	4.78419	0.300372	0.0627843	1.24772	0
ENSG00000033050	ABCF2	4.78258	0.107077	0.0223889	1.07872	0
ENSG00000116698	SMG7	4.78036	0.147837	0.0309259	1.11128	0
ENSG00000132680	KIAA0907	4.7693	0.135449	0.0284001	1.10134	0
ENSG00000117448	AKR1A1	4.7642	0.0797756	0.0167448	1.05773	0
ENSG00000185658	BRWD1	4.76275	0.138923	0.0291686	1.10414	0
ENSG00000158850	B4GALT3	4.76053	0.152971	0.0321331	1.11562	0
ENSG00000105854	PON2	4.76046	0.165414	0.0347475	1.12596	0
ENSG00000132517	GPR172B	4.7567	0.282665	0.0594245	1.23099	0
ENSG00000185963	BICD2	4.75466	0.129605	0.0272585	1.09658	0
ENSG00000149090	NA	4.75331	0.17735	0.0373108	1.13612	0
ENSG00000157978	LDLRAP1	4.75223	0.102187	0.021503	1.07492	0
ENSG00000204597	ZNF818	4.75152	0.211568	0.0445264	1.16575	0
ENSG00000007202	KIAA0100	4.748	0.105193	0.0221553	1.07727	0
ENSG00000081154	PCNP	4.74752	0.158134	0.0333088	1.1199	0
ENSG00000132467	NA	4.74687	0.142518	0.0300236	1.10714	0
ENSG00000124486	USP9X	4.74445	0.122313	0.0257803	1.09077	0
ENSG00000112763	BTN2A1	4.74328	0.120071	0.0253139	1.08902	0
ENSG00000082805	ERC1	4.73874	0.167404	0.0353266	1.12766	0
ENSG00000130803	ZNF317	4.7364	0.111222	0.0234823	1.08199	0
ENSG00000105810	CDK6	4.73341	0.232012	0.0490157	1.18375	0
ENSG00000009844	VTA1	4.73279	0.107111	0.0226317	1.07881	0
ENSG00000135720	DYNC1LI2	4.7293	0.167303	0.0353759	1.12755	0
ENSG00000154065	ANKRD29	4.72726	0.148962	0.0315113	1.11242	0
ENSG00000171867	PRNP	4.72592	0.110825	0.0234504	1.08171	0
ENSG00000033867	SLC4A7	4.71908	0.166827	0.0353516	1.12727	0
ENSG00000131149	KIAA0182	4.71704	0.114769	0.0243306	1.08483	0
ENSG00000106617	PRKAG2	4.71611	0.240609	0.0510185	1.19193	0
ENSG00000135778	C1orf57	4.71556	0.0989663	0.0209872	1.07245	0
ENSG00000168701	NA	4.71356	0.158206	0.0335641	1.11998	0
ENSG00000179041	RRS1	4.70804	0.198394	0.0421394	1.15409	0
ENSG00000144583	2008-03-04	4.70495	0.459987	0.0977666	1.42631	0
ENSG00000136999	NOV	4.70176	0.246163	0.0523556	1.1973	0
Negative genes (923)
Gene ID	Gene Name	Score(d)	Numerator(r)	Denominator(s+s0)	Fold Change	q-value(%)
ENSG00000123080	CDKN2C	-24.6088	-0.97585	0.0396546	0.511058	0
ENSG00000005059	CCDC109B	-19.7604	-0.44465	0.022502	0.735908	0
ENSG00000186261	EMP2	-18.876	-0.637145	0.0337543	0.645384	0
ENSG00000111206	FOXM1	-17.7827	-1.51942	0.0854442	0.358701	0
ENSG00000166803	KIAA0101	-17.1872	-2.45086	0.142598	0.196405	0
ENSG00000114107	CEP70	-16.0341	-0.405157	0.0252684	0.756699	0
ENSG00000106333	PCOLCE	-15.7576	-0.488996	0.0310324	0.714802	0
ENSG00000134853	PDGFRA	-15.578	-0.584922	0.0375479	0.669761	0
ENSG00000099256	PRTFDC1	-15.359	-0.443826	0.0288968	0.737198	0
ENSG00000117632	STMN1	-15.0425	-0.883012	0.0587014	0.548602	0
ENSG00000166037	CEP57	-14.4873	-0.289175	0.0199606	0.819377	0
ENSG00000139354	GAS2L3	-13.9211	-0.737914	0.0530067	0.605412	0
ENSG00000167900	TK1	-13.7659	-1.68467	0.12238	0.328918	0
ENSG00000157456	CCNB2	-13.6079	-1.73139	0.127234	0.319806	0
ENSG00000081803	CADPS2	-13.4398	-0.597321	0.0444441	0.665421	0
ENSG00000153044	CENPH	-13.2616	-1.24084	0.093566	0.436149	0
ENSG00000204261	PSMB9	-13.1655	-0.787979	0.0598519	0.586459	0
ENSG00000198890	PRMT6	-13.0976	-0.300501	0.0229432	0.813303	0
ENSG00000203760	C6orf173	-13.0906	-0.664209	0.0507395	0.636458	0
ENSG00000136636	KCTD3	-12.9298	-0.214518	0.0165909	0.862546	0
ENSG00000188921	PTPLAD2	-12.9045	-0.425873	0.0330019	0.747045	0
ENSG00000125354	38961	-12.8972	-0.425257	0.0329727	0.747341	0
ENSG00000100526	CDKN3	-12.7936	-1.77505	0.138745	0.314938	0
ENSG00000205364	MT1M	-12.6345	-0.821415	0.0650137	0.574218	0
ENSG00000137804	NUSAP1	-12.5183	-1.91918	0.153311	0.288832	0
ENSG00000123983	ACSL3	-12.4442	-0.36661	0.0294602	0.777764	0
ENSG00000168077	SCARA3	-12.4388	-0.764404	0.0614533	0.596428	0
ENSG00000105202	FBL	-12.3628	-0.433307	0.0350493	0.743596	0
ENSG00000169919	GUSB	-12.2698	-0.341392	0.0278237	0.791209	0
ENSG00000020181	GPR124	-12.2373	-0.548042	0.0447846	0.688605	0
ENSG00000157500	APPL1	-12.101	-0.204527	0.0169016	0.868564	0
ENSG00000143416	SELENBP1	-12.0928	-0.490703	0.0405781	0.715631	0
ENSG00000155368	DBI	-12.0629	-0.268163	0.0222304	0.831674	0
ENSG00000162745	OLFML2B	-12.0487	-0.769172	0.0638383	0.595129	0
ENSG00000092036	C14orf94	-12.0433	-0.309792	0.0257232	0.808452	0
ENSG00000011426	ANLN	-11.8976	-2.37259	0.199418	0.225795	0
ENSG00000171848	RRM2	-11.86	-2.54512	0.214596	0.200079	0
ENSG00000134138	MEIS2	-11.6742	-0.394977	0.0338334	0.76332	0
ENSG00000177508	IRX3	-11.6572	-0.647572	0.0555512	0.645096	0
ENSG00000112984	KIF20A	-11.6387	-2.49096	0.214024	0.21137	0
ENSG00000143815	LBR	-11.5163	-0.513985	0.0446311	0.705032	0
ENSG00000068885	TRIM59	-11.4938	-0.234362	0.0203903	0.851129	0
ENSG00000183098	GPC6	-11.4681	-0.377688	0.0329339	0.772483	0
ENSG00000170017	ALCAM	-11.3285	-0.435607	0.0384524	0.743043	0
ENSG00000198901	PRC1	-11.2644	-1.92954	0.171295	0.297124	0
ENSG00000164985	PSIP1	-11.2528	-0.514922	0.0457595	0.704782	0
ENSG00000118007	STAG1	-11.2312	-0.196522	0.0174978	0.87345	0
ENSG00000165424	C10orf56	-11.1732	-0.230621	0.0206406	0.853387	0
ENSG00000164104	HMGB2	-11.0949	-1.10636	0.0997175	0.479831	0
ENSG00000117399	CDC20	-11.0931	-1.9901	0.1794	0.283923	0
ENSG00000081760	AACS	-11.0702	-0.342157	0.0309081	0.791311	0
ENSG00000115935	WIPF1	-11.0538	-0.264413	0.0239205	0.834016	0
ENSG00000198522	ZNF512	-11.0183	-0.241861	0.0219508	0.846903	0
ENSG00000116774	OLFML3	-11.0037	-0.474745	0.043144	0.724037	0
ENSG00000107438	PDLIM1	-10.9512	-0.240233	0.0219366	0.847897	0
ENSG00000158427	NA	-10.9465	-0.474621	0.0433584	0.724116	0
ENSG00000135821	GLUL	-10.9135	-0.341984	0.0313359	0.791471	0
ENSG00000111665	CDCA3	-10.9115	-1.25234	0.114772	0.440543	0
ENSG00000121774	KHDRBS1	-10.8931	-0.193624	0.017775	0.875233	0
ENSG00000115525	ST3GAL5	-10.8795	-0.411682	0.0378401	0.75538	0
ENSG00000175063	UBE2C	-10.8604	-1.82314	0.16787	0.317291	0
ENSG00000169764	UGP2	-10.8559	-0.15192	0.0139943	0.900554	0
ENSG00000136527	SFRS10	-10.8281	-0.328425	0.0303309	0.798775	0
ENSG00000077312	SNRPA	-10.7994	-0.414709	0.038401	0.753796	0
ENSG00000071539	TRIP13	-10.7037	-1.34362	0.125529	0.418482	0
ENSG00000181804	SLC9A9	-10.6921	-0.506721	0.0473923	0.709082	0
ENSG00000204634	TBC1D8	-10.6808	-0.490433	0.0459171	0.716873	0
ENSG00000131873	CHSY1	-10.6342	-0.241023	0.0226648	0.847488	0
ENSG00000169744	LDB2	-10.6261	-0.902171	0.0849012	0.549706	0
ENSG00000092621	PHGDH	-10.6242	-0.81604	0.0768094	0.579229	0
ENSG00000138668	HNRPD	-10.5949	-0.338201	0.0319211	0.79363	0
ENSG00000132205	EMILIN2	-10.5905	-0.25404	0.0239876	0.840055	0
ENSG00000154856	APCDD1	-10.5673	-0.913318	0.0864289	0.545561	0
ENSG00000185956	NA	-10.5259	-1.25864	0.119576	0.44227	0
ENSG00000186470	BTN3A2	-10.5055	-0.45383	0.0431991	0.734706	0
ENSG00000105323	HNRPUL1	-10.4797	-0.28644	0.0273329	0.821904	0
ENSG00000131459	GFPT2	-10.4452	-0.36727	0.0351614	0.778405	0
ENSG00000173068	BNC2	-10.443	-0.292254	0.0279856	0.818678	0
ENSG00000134057	CCNB1	-10.4322	-1.58076	0.151528	0.364412	0
ENSG00000185432	METTL7A	-10.3509	-0.674366	0.0651507	0.635359	0
ENSG00000148848	ADAM12	-10.3232	-0.366593	0.0355115	0.778789	0
ENSG00000064763	MLSTD1	-10.313	-0.518008	0.0502284	0.704344	0
ENSG00000117069	ST6GALNAC5	-10.3101	-0.631619	0.061262	0.653549	0
ENSG00000100320	RBM9	-10.255	-0.143703	0.014013	0.905697	0
ENSG00000120437	ACAT2	-10.2506	-0.366308	0.0357354	0.779034	0
ENSG00000105894	PTN	-10.2491	-0.677427	0.0660964	0.634508	0
ENSG00000101972	STAG2	-10.2409	-0.187269	0.0182865	0.879145	0
ENSG00000138587	MNS1	-10.1447	-0.707138	0.0697055	0.623367	0
ENSG00000090013	BLVRB	-10.1251	-0.270707	0.0267361	0.830805	0
ENSG00000133026	MYH10	-10.011	-0.324309	0.0323954	0.801425	0
ENSG00000103490	PYCARD	-9.95846	-0.467288	0.0469237	0.728736	0
ENSG00000168078	PBK	-9.95362	-2.2124	0.222271	0.263976	0
ENSG00000138413	IDH1	-9.92711	-0.230363	0.0232055	0.853876	0
ENSG00000102007	PLP2	-9.86834	-0.437612	0.0443451	0.743223	0
ENSG00000102054	RBBP7	-9.8302	-0.25475	0.025915	0.839917	0
ENSG00000121957	GPSM2	-9.8302	-0.662982	0.0674434	0.641762	0
ENSG00000090971	NAT14	-9.81034	-0.319601	0.032578	0.803977	0
ENSG00000145365	NA	-9.8075	-0.37893	0.0386368	0.772743	0
ENSG00000164949	GEM	-9.77841	-0.633031	0.0647376	0.654325	0
ENSG00000176876	PXMP2	-9.77164	-0.386418	0.0395449	0.768902	0
ENSG00000125247	TMTC4	-9.75336	-0.278449	0.0285491	0.826661	0
ENSG00000101558	VAPA	-9.74947	-0.118956	0.0122013	0.921225	0
ENSG00000148516	ZEB1	-9.74075	-0.38728	0.0397587	0.768727	0
ENSG00000120256	LRP11	-9.74061	-0.266714	0.0273816	0.833226	0
ENSG00000096654	ZNF184	-9.73253	-0.35982	0.0369708	0.782711	0
ENSG00000117228	GBP1	-9.69859	-0.5066	0.0522344	0.710306	0
ENSG00000182107	TMEM30B	-9.67441	-0.524614	0.054227	0.702045	0
ENSG00000112029	FBXO5	-9.64024	-0.948214	0.09836	0.535426	0
ENSG00000165512	ZNF22	-9.62275	-0.364767	0.0379068	0.780344	0
ENSG00000164611	PTTG3	-9.56004	-1.11988	0.117142	0.483787	0
ENSG00000135486	HNRPA1	-9.54651	-0.241664	0.0253144	0.847459	0
ENSG00000172348	DSCR1L1	-9.52936	-0.597273	0.0626771	0.670514	0
ENSG00000137563	GGH	-9.521	-0.436738	0.045871	0.744213	0
ENSG00000187975	NA	-9.50166	-0.372258	0.0391782	0.776433	0
ENSG00000092964	DPYSL2	-9.49101	-0.165493	0.0174369	0.892431	0
ENSG00000103145	HCFC1R1	-9.47463	-0.586213	0.0618719	0.675132	0
ENSG00000148835	TAF5	-9.40806	-0.294744	0.0313289	0.817785	0
ENSG00000111530	CAND1	-9.36753	-0.118237	0.0126221	0.92172	0
ENSG00000128656	CHN1	-9.36096	-0.521833	0.0557456	0.703899	0
ENSG00000083720	OXCT1	-9.34813	-0.427071	0.0456852	0.749237	0
ENSG00000140262	TCF12	-9.34755	-0.249856	0.0267296	0.842908	0
ENSG00000101447	FAM83D	-9.33182	-1.62571	0.174212	0.362371	0
ENSG00000123609	NMI	-9.30438	-0.318724	0.0342553	0.80486	0
ENSG00000165806	CASP7	-9.29405	-0.275224	0.0296129	0.82872	0
ENSG00000176974	SHMT1	-9.2827	-0.428393	0.0461496	0.748398	0
ENSG00000101224	CDC25B	-9.26875	-0.406156	0.0438199	0.759458	0
ENSG00000115875	SFRS7	-9.2592	-0.28315	0.0305804	0.824287	0
ENSG00000118816	CCNI	-9.24316	-0.333205	0.0360489	0.797137	0
ENSG00000162599	NFIA	-9.21027	-0.313808	0.0340716	0.807522	0
ENSG00000129675	ARHGEF6	-9.19093	-0.30499	0.0331838	0.812339	0
ENSG00000100814	CCNB1IP1	-9.19037	-0.316401	0.0344275	0.806238	0
ENSG00000088325	TPX2	-9.18864	-1.45244	0.15807	0.404889	0
ENSG00000170035	UBE2E3	-9.04696	-0.27673	0.0305882	0.827947	0
ENSG00000106462	EZH2	-8.98759	-0.986437	0.109755	0.525958	0
ENSG00000186185	NA	-8.95837	-1.08584	0.121209	0.497177	0
ENSG00000143653	SCCPDH	-8.93935	-0.199427	0.0223089	0.872262	0
ENSG00000106624	AEBP1	-8.93894	-0.373797	0.0418167	0.776204	0
ENSG00000172716	SLFN11	-8.90117	-0.448061	0.0503373	0.738814	0
ENSG00000170915	PAQR8	-8.88707	-0.294859	0.0331785	0.818094	0
ENSG00000111276	CDKN1B	-8.87798	-0.295691	0.0333062	0.817662	0
ENSG00000106443	PHF14	-8.85739	-0.197095	0.0222521	0.873644	0
ENSG00000130635	COL5A1	-8.85548	-0.442593	0.0499796	0.742401	0
ENSG00000138796	HADH	-8.85405	-0.159654	0.0180317	0.896118	0
ENSG00000114861	FOXP1	-8.83256	-0.276348	0.0312875	0.828276	0
ENSG00000144152	NA	-8.82261	-0.310274	0.0351681	0.809786	0
ENSG00000162645	GBP2	-8.81596	-0.678107	0.0769181	0.637983	0
ENSG00000131981	LGALS3	-8.81169	-0.190305	0.0215968	0.877673	0
ENSG00000109320	NFKB1	-8.79401	-0.215895	0.0245503	0.862697	0
ENSG00000113657	DPYSL3	-8.78975	-0.467636	0.0532024	0.730127	0
ENSG00000090861	AARS	-8.76551	-0.264847	0.0302147	0.834735	0
ENSG00000186522	40422	-8.76091	-0.154679	0.0176555	0.899172	0
ENSG00000131747	NA	-8.75907	-2.01009	0.229486	0.304549	0
ENSG00000099991	NA	-8.75278	-0.247006	0.0282203	0.844785	0
ENSG00000117600	NA	-8.74008	-0.562661	0.0643772	0.686975	0
ENSG00000153132	CLGN	-8.72326	-0.650964	0.074624	0.648629	0
ENSG00000101955	SRPX	-8.72108	-0.258589	0.029651	0.838285	0
ENSG00000105011	ASF1B	-8.70886	-0.688868	0.0790997	0.633599	0
ENSG00000119403	PHF19	-8.7066	-0.522106	0.0599666	0.705267	0
ENSG00000135052	GOLPH2	-8.68272	-0.179825	0.0207106	0.883971	0
ENSG00000164828	UNC84A	-8.65997	-0.175618	0.0202793	0.886497	0
ENSG00000137404	NRM	-8.65835	-0.492914	0.0569293	0.718275	0
ENSG00000160062	ZBTB8	-8.65686	-0.172836	0.0199652	0.888179	0
ENSG00000165304	MELK	-8.65511	-0.716966	0.0828373	0.623235	0
ENSG00000122420	PTGFR	-8.65016	-0.39414	0.0455644	0.766149	0
ENSG00000161800	RACGAP1	-8.63736	-0.778408	0.0901211	0.600734	0
ENSG00000136938	ANP32B	-8.63465	-0.255374	0.0295755	0.840128	0
ENSG00000204070	DBNDD2	-8.62787	-0.240355	0.027858	0.848639	0
ENSG00000078053	AMPH	-8.62279	-0.315827	0.036627	0.806972	0
ENSG00000197061	HIST1H4C	-8.60087	-0.808748	0.0940309	0.589044	0
ENSG00000107562	CXCL12	-8.58303	-0.622238	0.0724964	0.661911	0
ENSG00000164032	H2AFZ	-8.51891	-0.529691	0.0621783	0.701955	0
ENSG00000152240	CCDC5	-8.51361	-0.367522	0.0431688	0.779906	0
ENSG00000131016	AKAP12	-8.48484	-0.384259	0.0452877	0.771604	0
ENSG00000123416	TUBA1B	-8.47943	-0.297159	0.0350447	0.817178	0
ENSG00000089685	BIRC5	-8.44918	-1.27131	0.150466	0.449495	0
ENSG00000155760	FZD7	-8.44225	-0.277432	0.0328623	0.827994	0
ENSG00000153774	CFDP1	-8.43447	-0.300841	0.035668	0.815182	0
ENSG00000186767	NA	-8.43181	-0.633139	0.0750894	0.657234	0
ENSG00000176472	ZNF575	-8.43147	-0.22623	0.0268316	0.856829	0
ENSG00000112297	AIM1	-8.40287	-0.730312	0.0869122	0.619682	0
ENSG00000127990	SGCE	-8.38238	-0.250741	0.0299129	0.842874	0
ENSG00000012660	ELOVL5	-8.37875	-0.200498	0.0239293	0.871796	0
ENSG00000049323	LTBP1	-8.35777	-0.346439	0.0414511	0.791031	0
ENSG00000078124	PHCA	-8.35383	-0.261788	0.0313375	0.836689	0
ENSG00000013810	TACC3	-8.31376	-0.884124	0.106345	0.564513	0
ENSG00000134222	PSRC1	-8.29757	-0.861473	0.103822	0.571517	0
ENSG00000182199	SHMT2	-8.2959	-0.309867	0.0373518	0.810503	0
ENSG00000164649	CDCA7L	-8.2944	-0.297536	0.0358719	0.817157	0
ENSG00000078246	TULP3	-8.29342	-0.169957	0.020493	0.890012	0
ENSG00000148908	RGS10	-8.28016	-0.283093	0.0341893	0.825032	0
ENSG00000136261	BZW2	-8.27645	-0.323471	0.0390833	0.803131	0
ENSG00000157657	ZNF618	-8.27507	-0.380015	0.0459228	0.77406	0
ENSG00000182351	CRIP1	-8.26882	-0.936957	0.113312	0.547404	0
ENSG00000151692	RNF144	-8.26198	-0.710416	0.0859861	0.627274	0
ENSG00000196227	C20orf177	-8.25258	-0.340968	0.0413165	0.79389	0
ENSG00000168765	GSTM4	-8.2432	-0.427013	0.0518019	0.750667	0
ENSG00000119711	ALDH6A1	-8.21779	-0.293525	0.0357182	0.819443	0
ENSG00000183160	TMEM119	-8.21184	-0.311591	0.0379441	0.809566	0
ENSG00000123485	NA	-8.17804	-1.12359	0.13739	0.492061	0
ENSG00000005483	MLL5	-8.16281	-0.150972	0.0184952	0.901553	0
ENSG00000104889	RNASEH2A	-8.15762	-0.838597	0.102799	0.580341	0
ENSG00000164109	MAD2L1	-8.09975	-1.1431	0.141128	0.486569	0
ENSG00000134330	NA	-8.09606	-0.210953	0.0260563	0.865848	0
ENSG00000101849	TBL1X	-8.09416	-0.292987	0.0361973	0.819825	0
ENSG00000129009	ISLR	-8.08563	-0.28889	0.0357288	0.82195	0
ENSG00000109861	CTSC	-8.07584	-0.808577	0.100123	0.59069	0
ENSG00000112039	FANCE	-8.07252	-0.313461	0.0388307	0.808803	0
ENSG00000138376	BARD1	-8.06665	-0.825651	0.102354	0.585123	0
ENSG00000170899	GSTA4	-8.05425	-0.239109	0.0296873	0.849696	0
ENSG00000078304	PPP2R5C	-8.04218	-0.105578	0.013128	0.929876	0
ENSG00000122359	ANXA11	-8.04087	-0.229408	0.0285302	0.855248	0
ENSG00000080200	NA	-8.01449	-0.222074	0.0277091	0.859434	0
ENSG00000158122	C9orf21	-8.00411	-0.271176	0.0338796	0.831778	0
ENSG00000149554	CHEK1	-7.98987	-0.404206	0.0505899	0.762086	0
ENSG00000183010	PYCR1	-7.97535	-0.237134	0.0297334	0.85082	0
ENSG00000102038	SMARCA1	-7.96378	-0.163418	0.0205202	0.89405	0
ENSG00000136539	CD302	-7.92679	-0.317413	0.040043	0.806756	0
ENSG00000128951	DUT	-7.92375	-0.335085	0.0422886	0.797522	0
ENSG00000069974	RAB27A	-7.90387	-0.181723	0.0229916	0.883114	0
ENSG00000124795	DEK	-7.90235	-0.301437	0.0381452	0.815436	0
ENSG00000171241	SHCBP1	-7.88487	-1.72126	0.218299	0.363934	0
ENSG00000108468	CBX1	-7.86484	-0.192848	0.0245203	0.876527	0
ENSG00000136630	HLX1	-7.85607	-0.279226	0.0355427	0.827527	0
ENSG00000117724	CENPF	-7.84678	-1.10178	0.140412	0.502019	0
ENSG00000099783	HNRPM	-7.82948	-0.310347	0.0396383	0.810624	0
ENSG00000162636	FAM102B	-7.81396	-0.5754	0.0736374	0.684476	0
ENSG00000110921	MVK	-7.80106	-0.118821	0.0152314	0.921561	0
ENSG00000132170	PPARG	-7.7952	-0.292304	0.037498	0.820467	0
ENSG00000093009	CDC45L	-7.77745	-0.652182	0.0838556	0.65179	0
ENSG00000131773	KHDRBS3	-7.77515	-0.525691	0.0676117	0.705732	0
ENSG00000178695	KCTD12	-7.75956	-0.284238	0.0366307	0.824781	0
ENSG00000156970	BUB1B	-7.7508	-1.69788	0.219059	0.37092	0
ENSG00000154001	PPP2R5E	-7.74284	-0.156788	0.0202494	0.898152	0
ENSG00000107614	TRDMT1	-7.73199	-0.363182	0.0469713	0.783086	0
ENSG00000147251	DOCK11	-7.72231	-0.234489	0.0303651	0.852547	0
ENSG00000075188	NUP37	-7.71067	-0.208942	0.0270977	0.867225	0
ENSG00000138180	CEP55	-7.7013	-1.71344	0.222487	0.367565	0
ENSG00000170312	CDC2	-7.69902	-1.60799	0.208857	0.387727	0
ENSG00000166451	CENPN	-7.68878	-0.664737	0.0864554	0.647114	0
ENSG00000131153	GINS2	-7.68089	-1.1314	0.1473	0.494046	0
ENSG00000120802	TMPO	-7.67884	-0.792188	0.103165	0.597924	0
ENSG00000073111	MCM2	-7.67791	-0.652111	0.0849335	0.652708	0
ENSG00000165983	PTER	-7.64827	-0.293061	0.0383173	0.820145	0
ENSG00000106976	DNM1	-7.64294	-0.460748	0.0602841	0.735544	0
ENSG00000170365	SMAD1	-7.64228	-0.339201	0.0443849	0.795685	0
ENSG00000156795	C8orf32	-7.6377	-0.239348	0.0313377	0.849857	0
ENSG00000113161	HMGCR	-7.63576	-0.271888	0.0356071	0.831715	0
ENSG00000130958	SLC35D2	-7.62988	-0.178995	0.0234597	0.88484	0
ENSG00000150867	PIP5K2A	-7.62254	-0.200176	0.0262611	0.872349	0
ENSG00000146670	CDCA5	-7.62135	-0.898334	0.117871	0.563731	0
ENSG00000087301	KIAA1344	-7.62027	-0.40139	0.052674	0.764359	0
ENSG00000144366	GULP1	-7.61523	-0.349679	0.0459183	0.790314	0
ENSG00000091844	RGS17	-7.61063	-0.46081	0.0605482	0.735508	0
ENSG00000187257	RSBN1L	-7.60921	-0.195287	0.0256646	0.875208	0
ENSG00000013619	CXorf6	-7.59409	-0.334134	0.0439992	0.798312	0
ENSG00000128340	RAC2	-7.58636	-0.256242	0.0337767	0.840484	0
ENSG00000131238	PPT1	-7.58426	-0.265443	0.0349993	0.835252	0
ENSG00000006634	DBF4	-7.55122	-0.542775	0.0718791	0.698788	0
ENSG00000149136	SSRP1	-7.54643	-0.271708	0.0360048	0.831876	0
ENSG00000106268	NUDT1	-7.53879	-0.376193	0.049901	0.777122	0
ENSG00000121236	TRIM6	-7.53158	-0.186096	0.0247087	0.880677	0
ENSG00000125976	CPNE1	-7.5302	-0.115677	0.0153618	0.923583	0
ENSG00000155111	CDC2L6	-7.51533	-0.179119	0.0238339	0.884811	0
ENSG00000079459	FDFT1	-7.50546	-0.157349	0.0209646	0.897907	0
ENSG00000091483	FH	-7.48657	-0.162864	0.0217541	0.894565	0
ENSG00000196139	AKR1C3	-7.48317	-0.363424	0.0485655	0.783514	0
ENSG00000079819	EPB41L2	-7.48303	-0.340151	0.0454563	0.795611	0
ENSG00000104325	DECR1	-7.4805	-0.148477	0.0198485	0.903279	0
ENSG00000166508	MCM7	-7.47762	-0.668269	0.0893692	0.646107	0
ENSG00000127528	KLF2	-7.47417	-0.510251	0.0682686	0.713189	0
ENSG00000121864	ZNF639	-7.45773	-0.152126	0.0203985	0.901066	0
ENSG00000101134	DOK5	-7.4214	-0.20449	0.0275541	0.87002	0
ENSG00000187840	EIF4EBP1	-7.41494	-0.298842	0.0403027	0.817372	0
ENSG00000198951	NAGA	-7.41325	-0.173517	0.0234063	0.888202	0
ENSG00000165480	C13orf3	-7.41089	-0.689081	0.0929823	0.63886	0
ENSG00000198483	ANKRD35	-7.40634	-0.337601	0.0455827	0.796904	0
ENSG00000134690	CDCA8	-7.40125	-0.86949	0.117479	0.574732	0
ENSG00000204197	KIFC1	-7.39128	-0.478754	0.0647729	0.727784	0
ENSG00000041982	TNC	-7.38655	-0.447379	0.0605667	0.743017	0
ENSG00000183801	OLFML1	-7.37097	-0.550235	0.0746489	0.69597	0
ENSG00000101158	TH1L	-7.37082	-0.140517	0.019064	0.908217	0
ENSG00000076003	MCM6	-7.3645	-0.424834	0.0576867	0.753153	0
ENSG00000133703	KRAS	-7.34278	-0.134473	0.0183136	0.911938	0
ENSG00000138160	KIF11	-7.32694	-1.31332	0.179245	0.451637	0
ENSG00000111605	CPSF6	-7.31373	-0.195079	0.026673	0.875517	0
ENSG00000108389	MTMR4	-7.29389	-0.187052	0.025645	0.880209	0
ENSG00000198919	NA	-7.29276	-0.247327	0.033914	0.845647	0
ENSG00000071626	DAZAP1	-7.28601	-0.209974	0.0288188	0.866872	0
ENSG00000104213	PDGFRL	-7.27157	-0.505833	0.0695632	0.715927	0
ENSG00000117122	MFAP2	-7.26608	-0.354659	0.0488102	0.788328	0
ENSG00000087586	AURKA	-7.26154	-1.07406	0.14791	0.516088	0
ENSG00000131374	TBC1D5	-7.26092	-0.142349	0.0196048	0.907101	0
ENSG00000122257	RBBP6	-7.25472	-0.096517	0.013304	0.93575	0
ENSG00000161547	SFRS2	-7.23379	-0.223338	0.0308742	0.859194	0
ENSG00000182179	UBE1L	-7.23024	-0.278893	0.0385731	0.828261	0
ENSG00000113119	TMCO6	-7.22933	-0.290906	0.0402397	0.82182	0
ENSG00000204159	NA	-7.22851	-0.383097	0.0529981	0.774229	0
ENSG00000133321	RARRES3	-7.22252	-0.711552	0.0985184	0.632463	0
ENSG00000167617	CDC42EP5	-7.21517	-0.388705	0.0538733	0.771191	0
ENSG00000137501	SYTL2	-7.21062	-0.335617	0.0465448	0.798183	0
ENSG00000136379	FAM108C1	-7.2075	-0.316751	0.0439474	0.80817	0
ENSG00000178966	RMI1	-7.19886	-0.291051	0.0404302	0.821799	0
ENSG00000071564	TCF3	-7.19566	-0.157015	0.0218208	0.898215	0
ENSG00000151917	C6orf65	-7.18467	-0.298608	0.0415618	0.817707	0
ENSG00000010292	NCAPD2	-7.16948	-0.583807	0.0814295	0.682666	0
ENSG00000153721	CNKSR3	-7.16075	-0.409302	0.0571591	0.760714	0
ENSG00000169047	IRS1	-7.13254	-0.275618	0.0386423	0.830263	0
ENSG00000146918	NCAPG2	-7.13248	-0.875443	0.12274	0.575687	0
ENSG00000163629	PTPN13	-7.12742	-0.314493	0.0441244	0.809289	0
ENSG00000122565	CBX3	-7.12171	-0.188482	0.0264658	0.8795	0
ENSG00000005020	SKAP2	-7.12127	-0.121546	0.0170681	0.919998	0
ENSG00000165175	MID1IP1	-7.11286	-0.332555	0.0467541	0.800094	0
ENSG00000165704	HPRT1	-7.10877	-0.348361	0.0490044	0.791985	0
ENSG00000171812	COL8A2	-7.10089	-0.181964	0.0256256	0.883378	0
ENSG00000116667	C1orf21	-7.0999	-0.250284	0.0352518	0.844223	0
ENSG00000109805	NCAPG	-7.0962	-1.31783	0.185709	0.456107	0
ENSG00000104231	ZFAND1	-7.09593	-0.14579	0.0205456	0.905051	0
ENSG00000196616	ADH1B	-7.08981	-1.43092	0.201828	0.429771	0
ENSG00000129534	C14orf106	-7.08474	-0.326696	0.0461126	0.80312	0
ENSG00000198121	EDG2	-7.08152	-0.220208	0.0310961	0.861138	0
ENSG00000185201	IFITM2	-7.07561	-0.298868	0.0422392	0.817742	0
ENSG00000118260	CREB1	-7.07094	-0.121666	0.0172065	0.919938	0
ENSG00000075618	FSCN1	-7.0586	-0.327228	0.0463588	0.802729	0
ENSG00000108578	BLMH	-7.04669	-0.196369	0.0278668	0.874941	0
ENSG00000122952	ZWINT	-7.04434	-0.86189	0.122352	0.580843	0
ENSG00000110002	LOH11CR2A	-7.04273	-0.486772	0.0691169	0.726018	0
ENSG00000124104	SNX21	-7.04088	-0.223899	0.0317999	0.85908	0
ENSG00000140682	TGFB1I1	-7.03927	-0.302769	0.0430114	0.815761	0
ENSG00000117155	SSX2IP	-7.02579	-0.354993	0.0505272	0.788439	0
ENSG00000170142	UBE2E1	-7.0197	-0.139838	0.0199208	0.908728	0
ENSG00000140455	USP3	-7.01182	-0.158889	0.0226601	0.897115	0
ENSG00000170584	NUDCD2	-7.00728	-0.269787	0.038501	0.833579	0
ENSG00000142945	KIF2C	-7.00639	-0.898991	0.12831	0.570344	0
ENSG00000166902	MRPL16	-7.00639	-0.19311	0.027562	0.87681	0
ENSG00000126787	DLG7	-7.00523	-1.75609	0.250682	0.377124	0
ENSG00000137310	TCF19	-6.99734	-0.769993	0.110041	0.611929	0
ENSG00000165821	SALL2	-6.99057	-0.268043	0.0383435	0.83455	0
ENSG00000128284	APOL3	-6.99034	-0.506619	0.072474	0.71685	0
ENSG00000102760	C13orf15	-6.98672	-0.448357	0.0641726	0.743321	0
ENSG00000072571	HMMR	-6.98671	-1.46744	0.210032	0.425651	0
ENSG00000102974	CTCF	-6.98531	-0.197763	0.0283112	0.874107	0
ENSG00000105968	H2AFV	-6.9847	-0.359538	0.0514751	0.786457	0
ENSG00000168268	NT5DC2	-6.98454	-0.279574	0.0400275	0.828276	0
ENSG00000104549	SQLE	-6.98337	-0.238742	0.0341873	0.850768	0
ENSG00000120699	EXOSC8	-6.98139	-0.34011	0.0487167	0.796394	0
ENSG00000164929	BAALC	-6.96702	-0.253935	0.0364481	0.842258	0
ENSG00000143799	PARP1	-6.96597	-0.245198	0.0351995	0.84704	0
ENSG00000120820	GLT8D2	-6.96338	-0.242982	0.0348943	0.848468	0
ENSG00000170801	HTRA3	-6.96294	-0.259774	0.0373081	0.839186	0
ENSG00000052802	SC4MOL	-6.95369	-0.128442	0.018471	0.915755	0
ENSG00000100297	MCM5	-6.94598	-0.733619	0.105618	0.626435	0
ENSG00000134324	LPIN1	-6.93975	-0.277071	0.0399252	0.829744	0
ENSG00000138750	NUP54	-6.92792	-0.204997	0.02959	0.869979	0
ENSG00000167693	NXN	-6.9155	-0.160603	0.0232236	0.896167	0
ENSG00000076382	SPAG5	-6.91236	-0.99962	0.144614	0.540056	0
ENSG00000116350	SFRS4	-6.91157	-0.139764	0.0202217	0.908806	0
ENSG00000104341	LAPTM4B	-6.90992	-0.10975	0.015883	0.927426	0
ENSG00000120658	ENOX1	-6.90914	-0.384159	0.0556015	0.77401	0
ENSG00000189184	PCDH18	-6.89076	-0.265781	0.0385707	0.835822	0
ENSG00000196405	EVL	-6.88275	-0.245024	0.0355997	0.847278	0
ENSG00000077152	UBE2T	-6.87685	-0.659327	0.0958764	0.652785	0
ENSG00000159403	NA	-6.87652	-0.379905	0.0552467	0.776705	0
ENSG00000048342	NA	-6.87122	-0.275816	0.0401408	0.830479	0
ENSG00000141994	DUS3L	-6.86991	-0.197554	0.0287563	0.874362	0
ENSG00000169174	PCSK9	-6.86436	-0.598497	0.087189	0.678691	0
ENSG00000172893	DHCR7	-6.85784	-0.228584	0.0333319	0.856611	0
ENSG00000163815	CLEC3B	-6.85142	-0.809833	0.118199	0.597086	0
ENSG00000081377	CDC14B	-6.84594	-0.229218	0.0334823	0.856218	0
ENSG00000188895	NA	-6.83534	-0.166904	0.0244178	0.892433	0
ENSG00000168542	COL3A1	-6.82983	-0.225613	0.0330335	0.858243	0
ENSG00000163702	IL17RC	-6.82272	-0.159902	0.0234367	0.896661	0
ENSG00000048740	CUGBP2	-6.8218	-0.171349	0.0251179	0.889779	0
ENSG00000198795	ZNF521	-6.81901	-0.308701	0.0452707	0.81281	0
ENSG00000077097	TOP2B	-6.8066	-0.151434	0.022248	0.901734	0
ENSG00000177613	CSTF2T	-6.79051	-0.183268	0.0269889	0.882795	0
ENSG00000135596	MICAL1	-6.78714	-0.271734	0.0400367	0.832847	0
ENSG00000100626	GALNTL1	-6.78656	-0.653815	0.0963397	0.656916	0
ENSG00000186918	ZNF395	-6.77444	-0.243168	0.0358949	0.848547	0
ENSG00000135124	P2RX4	-6.77402	-0.300425	0.0443496	0.817299	0
ENSG00000123473	STIL	-6.77305	-0.632095	0.093325	0.665617	0
ENSG00000010017	RANBP9	-6.76825	-0.123804	0.0182918	0.918688	0
ENSG00000165244	ZNF367	-6.76138	-1.14836	0.169841	0.499143	0
ENSG00000034510	TMSB10	-6.76034	-0.0750856	0.0111068	0.949598	0
ENSG00000166851	PLK1	-6.74953	-0.593194	0.0878867	0.679943	0
ENSG00000109685	WHSC1	-6.74818	-0.541927	0.0803072	0.701829	0
ENSG00000196230	TUBB	-6.74798	-0.310937	0.0460785	0.8118	0
ENSG00000162607	USP1	-6.74479	-0.429829	0.0637276	0.752361	0
ENSG00000089472	HEPH	-6.73158	-0.314786	0.0467626	0.810076	0
ENSG00000129586	ZBED5	-6.72321	-0.168918	0.0251246	0.891277	0
ENSG00000168297	PXK	-6.7157	-0.258045	0.0384241	0.840251	0
ENSG00000137273	FOXF2	-6.71521	-0.367016	0.0546544	0.783306	0
ENSG00000204264	PSMB8	-6.71278	-0.21356	0.031814	0.865262	0
ENSG00000170540	ARL6IP1	-6.70998	-0.328835	0.0490069	0.802493	0
ENSG00000111801	BTN3A3	-6.70059	-0.237149	0.0353922	0.851949	0
ENSG00000026950	BTN3A1	-6.6904	-0.192348	0.0287499	0.877534	0
ENSG00000141401	IMPA2	-6.68197	-0.359393	0.0537855	0.787204	0
ENSG00000161021	MAML1	-6.68182	-0.132224	0.0197886	0.913517	0
ENSG00000101974	ATP11C	-6.68176	-0.129839	0.0194319	0.914983	0
ENSG00000092208	SIP1	-6.67168	-0.169709	0.0254373	0.890863	0
ENSG00000143493	INTS7	-6.66943	-0.254612	0.038176	0.842376	0
ENSG00000137807	KIF23	-6.66599	-0.867452	0.130131	0.5827	0
ENSG00000138663	COPS4	-6.65037	-0.107812	0.0162115	0.928717	0
ENSG00000125870	SNRPB2	-6.64982	-0.162581	0.024449	0.895102	0
ENSG00000070669	ASNS	-6.64403	-0.534003	0.0803734	0.705844	0
ENSG00000116791	CRYZ	-6.6341	-0.169631	0.0255696	0.890889	0
ENSG00000105819	PMPCB	-6.63297	-0.140513	0.021184	0.908469	0
ENSG00000145358	DDIT4L	-6.62948	-0.485189	0.0731865	0.727465	0
ENSG00000113721	PDGFRB	-6.62649	-0.338288	0.0510509	0.798313	0
ENSG00000104518	GSDMDC1	-6.61923	-0.244042	0.0368686	0.848136	0
ENSG00000132475	H3F3B	-6.618	-0.235313	0.0355565	0.85311	0
ENSG00000079462	PAFAH1B3	-6.60853	-0.271452	0.041076	0.833053	0
ENSG00000134247	PTGFRN	-6.60517	-0.271278	0.0410706	0.833434	0
ENSG00000111077	TENC1	-6.60476	-0.324075	0.0490669	0.805489	0
ENSG00000164093	PITX2	-6.59608	-0.463293	0.0702376	0.737634	0
ENSG00000131470	PSMC3IP	-6.59481	-0.594659	0.0901709	0.680699	0
ENSG00000120685	C13orf23	-6.59406	-0.146802	0.0222628	0.904632	0
ENSG00000173272	FAM128A	-6.57439	-0.206436	0.0314001	0.869458	0
ENSG00000113810	SMC4	-6.56979	-0.591174	0.0899837	0.682858	0
ENSG00000112312	GMNN	-6.56659	-0.461273	0.0702454	0.738481	0
ENSG00000007255	TRAPPC6A	-6.56012	-0.230675	0.0351632	0.855736	0
ENSG00000115163	C2orf18	-6.55577	-0.183791	0.028035	0.882542	0
ENSG00000143196	DPT	-6.55209	-0.54861	0.0837305	0.700643	0
ENSG00000164758	THRAP6	-6.54524	-0.256415	0.0391758	0.841497	0
ENSG00000012048	BRCA1	-6.51806	-0.351498	0.0539268	0.791701	0
ENSG00000100479	POLE2	-6.51572	-0.713455	0.109497	0.636952	0
ENSG00000163913	IFT122	-6.49808	-0.244532	0.0376315	0.848054	0
ENSG00000198056	PRIM1	-6.49379	-0.70253	0.108185	0.639192	0
ENSG00000143401	ANP32E	-6.49331	-0.396765	0.0611036	0.76948	0
ENSG00000137656	BUD13	-6.48682	-0.19276	0.0297157	0.877396	0
ENSG00000168140	VASN	-6.48445	-0.264507	0.040791	0.8371	0
ENSG00000165633	C10orf72	-6.48052	-0.376341	0.0580727	0.7796	0
ENSG00000173085	COQ2	-6.47556	-0.344564	0.0532099	0.795185	0
ENSG00000163535	SGOL2	-6.47539	-0.845058	0.130503	0.590416	0
ENSG00000164105	SAP30	-6.46829	-0.166985	0.0258159	0.892621	0
ENSG00000152234	ATP5A1	-6.46514	-0.0989032	0.0152979	0.934376	0
ENSG00000135540	NHSL1	-6.45703	-0.151157	0.0234098	0.902066	0
ENSG00000122557	HERPUD2	-6.45669	-0.143154	0.0221714	0.906922	0
ENSG00000198872	PEG10	-6.456	-0.357728	0.0554101	0.788911	0
ENSG00000171488	LRRC8C	-6.45049	-0.304236	0.0471648	0.815789	0
ENSG00000205751	MRPL23	-6.4434	-0.23219	0.0360353	0.854856	0
ENSG00000133119	RFC3	-6.44304	-0.724514	0.112449	0.63272	0
ENSG00000169299	PGM2	-6.44039	-0.15526	0.0241073	0.899602	0
ENSG00000137871	SUHW4	-6.43835	-0.223255	0.0346758	0.860018	0
ENSG00000118898	PPL	-6.42299	-0.711224	0.110731	0.638135	0
ENSG00000162878	NA	-6.42065	-0.411789	0.0641351	0.762727	0
ENSG00000140105	WARS	-6.41748	-0.282901	0.0440829	0.827108	0
ENSG00000077514	POLD3	-6.41179	-0.320036	0.0499136	0.807653	0
ENSG00000159692	CTBP1	-6.40721	-0.0941912	0.0147008	0.937378	0
ENSG00000135272	MDFIC	-6.40295	-0.205404	0.0320796	0.87015	0
ENSG00000155096	AZIN1	-6.3976	-0.120721	0.0188697	0.920712	0
ENSG00000129038	LOXL1	-6.38461	-0.295841	0.0463366	0.820479	0
ENSG00000196628	TCF4	-6.3827	-0.269563	0.0422334	0.834403	0
ENSG00000197111	PCBP2	-6.37932	-0.186739	0.0292725	0.88102	0
ENSG00000133138	TBC1D8B	-6.37588	-0.165053	0.0258871	0.893836	0
ENSG00000137752	CASP1	-6.37462	-0.376685	0.0590913	0.779451	0
ENSG00000173406	DAB1	-6.37235	-0.342838	0.0538009	0.796263	0
ENSG00000100357	ADSL	-6.36374	-0.140737	0.0221154	0.908412	0
ENSG00000132846	ZBED3	-6.35699	-0.373677	0.058782	0.780762	0
ENSG00000089094	FBXL10	-6.35062	-0.132445	0.0208554	0.913522	0
ENSG00000175221	THRAP5	-6.33997	-0.156109	0.0246229	0.899179	0
ENSG00000076248	UNG	-6.33922	-0.143156	0.0225827	0.906994	0
ENSG00000108479	GALK1	-6.33302	-0.232548	0.03672	0.854943	0
ENSG00000121749	TBC1D15	-6.32834	-0.18223	0.0287958	0.883688	0
ENSG00000145819	ARHGAP26	-6.32559	-0.444842	0.0703242	0.747654	0
ENSG00000147889	CDKN2A	-6.32484	-0.213131	0.0336974	0.865888	0
ENSG00000167775	CD320	-6.32191	-0.237202	0.0375207	0.852308	0
ENSG00000141971	FAM125A	-6.31761	-0.221125	0.0350014	0.86132	0
ENSG00000047644	WWC3	-6.31535	-0.158878	0.0251575	0.897511	0
ENSG00000169715	MT1E	-6.31123	-0.448602	0.07108	0.745749	0
ENSG00000177732	SOX12	-6.31003	-0.133572	0.0211682	0.912833	0
ENSG00000163918	RFC4	-6.3009	-0.504255	0.0800291	0.720756	0
ENSG00000122507	BBS9	-6.29875	-0.160543	0.025488	0.896535	0
ENSG00000197894	ADH5	-6.29809	-0.117266	0.0186193	0.922919	0
ENSG00000123219	CENPK	-6.29714	-0.935266	0.148522	0.567259	0
ENSG00000009413	REV3L	-6.29295	-0.257403	0.0409034	0.841312	0
ENSG00000065427	KARS	-6.27608	-0.0811842	0.0129355	0.94572	0
ENSG00000160447	PKN3	-6.27515	-0.227122	0.0361938	0.858065	0
ENSG00000128482	ZNF179	-6.27452	-0.406631	0.0648067	0.765368	0
ENSG00000170955	PRKCDBP	-6.27392	-0.248358	0.0395857	0.84617	0
ENSG00000143436	MRPL9	-6.27052	-0.142598	0.022741	0.907354	0
ENSG00000115934	PPIL3	-6.26864	-0.125741	0.0200587	0.917641	0
ENSG00000112081	SFRS3	-6.26658	-0.165578	0.0264224	0.893537	0
ENSG00000073584	KRT222P	-6.26452	-0.104899	0.0167449	0.930643	0
ENSG00000164904	ALDH7A1	-6.2595	-0.235661	0.0376486	0.853261	0
ENSG00000165526	RPUSD4	-6.25059	-0.180805	0.0289261	0.884622	0
ENSG00000147813	NAPRT1	-6.23823	-0.237393	0.0380545	0.852359	0
ENSG00000152767	FARP1	-6.23194	-0.157307	0.0252421	0.898506	0
ENSG00000120087	HOXB7	-6.2106	-0.134364	0.0216346	0.912386	0
ENSG00000196323	ZBTB44	-6.2067	-0.187957	0.030283	0.880436	0
ENSG00000134291	TMEM106C	-6.20405	-0.264109	0.0425704	0.837811	0
ENSG00000168384	HLA-DPA1	-6.20281	-0.328286	0.0529254	0.804117	0
ENSG00000163029	SMC6	-6.20171	-0.181356	0.0292428	0.884341	0
ENSG00000140848	CPNE2	-6.2008	-0.280294	0.0452029	0.829015	0
ENSG00000091651	ORC6L	-6.19587	-0.715211	0.115433	0.638564	0
ENSG00000130340	SNX9	-6.18507	-0.195494	0.0316074	0.87604	0
ENSG00000148337	CIZ1	-6.18036	-0.14703	0.0237899	0.90471	0
ENSG00000179750	APOBEC3B	-6.18007	-1.50776	0.243972	0.435284	0
ENSG00000163584	RPL22L1	-6.17824	-0.331904	0.0537215	0.802443	0
ENSG00000166002	C11orf75	-6.1769	-0.170841	0.027658	0.890528	0
ENSG00000139263	LRIG3	-6.16559	-0.376613	0.061083	0.780321	0
ENSG00000176105	YES1	-6.1655	-0.143381	0.0232554	0.906933	0
ENSG00000170522	ELOVL6	-6.1647	-0.363547	0.0589724	0.786331	0
ENSG00000106853	LTB4DH	-6.16099	-0.135738	0.0220319	0.911586	0
ENSG00000136231	IGF2BP3	-6.16094	-0.170035	0.0275989	0.890989	0
ENSG00000163359	COL6A3	-6.16045	-0.198594	0.0322369	0.874381	0
ENSG00000124496	TRERF1	-6.15882	-0.202475	0.0328757	0.872103	0
ENSG00000112365	ZBTB24	-6.15568	-0.154643	0.025122	0.900167	0
ENSG00000166896	XRCC6BP1	-6.15268	-0.311552	0.0506369	0.812734	0
ENSG00000129195	FAM64A	-6.15115	-1.06381	0.172944	0.53408	0
ENSG00000149451	ADAM33	-6.15101	-0.259137	0.0421291	0.840653	0
ENSG00000164024	METAP1	-6.14698	-0.153256	0.0249319	0.90099	0
ENSG00000163565	IFI16	-6.1429	-0.213699	0.0347881	0.865805	0
ENSG00000100097	LGALS1	-6.14147	-0.0685801	0.0111667	0.953892	0
ENSG00000138081	FBXO11	-6.13703	-0.116701	0.0190158	0.923303	0
ENSG00000117791	MOSC2	-6.13533	-0.207698	0.0338528	0.86921	0
ENSG00000052126	PLEKHA5	-6.12997	-0.202792	0.033082	0.87199	0
ENSG00000121769	FABP3	-6.12455	-0.678215	0.110737	0.655672	0
ENSG00000075142	SRI	-6.12417	-0.119619	0.0195322	0.921502	0
ENSG00000056736	IL17RB	-6.12133	-0.366363	0.0598502	0.785433	0
ENSG00000066629	EML1	-6.1158	-0.229686	0.0375562	0.856766	0
ENSG00000111142	METAP2	-6.10442	-0.173323	0.0283931	0.889081	0
ENSG00000155130	MARCKS	-6.10262	-0.148361	0.0243111	0.90395	0
ENSG00000122966	CIT	-6.09626	-0.497888	0.0816711	0.724955	0
ENSG00000058056	USP13	-6.09564	-0.301891	0.0495258	0.818034	0
ENSG00000005249	PRKAR2B	-6.09337	-0.374848	0.0615174	0.781248	0
ENSG00000144891	AGTR1	-6.08772	-0.575874	0.0945961	0.691093	0
ENSG00000109113	RAB34	-6.08495	-0.137635	0.0226189	0.910462	0
ENSG00000181192	DHTKD1	-6.08413	-0.141113	0.0231936	0.908341	0
ENSG00000143578	CREB3L4	-6.07738	-0.226043	0.0371941	0.858936	0
ENSG00000121775	TMEM39B	-6.06881	-0.264394	0.043566	0.837754	0
ENSG00000205221	VIT	-6.06604	-0.313745	0.0517217	0.811851	0
ENSG00000109775	C4orf20	-6.06496	-0.186533	0.0307558	0.881345	0
ENSG00000172531	PPP1CA	-6.06369	-0.171204	0.0282343	0.890404	0
ENSG00000167508	MVD	-6.06056	-0.264151	0.0435851	0.837948	0
ENSG00000174749	C4orf32	-6.0588	-0.278426	0.0459539	0.830214	0
ENSG00000140525	KIAA1794	-6.05731	-0.577356	0.0953157	0.691127	0
ENSG00000185565	LSAMP	-6.0531	-0.471092	0.0778266	0.73689	0
ENSG00000145386	CCNA2	-6.05042	-0.769203	0.127132	0.619544	0
ENSG00000152082	FAM128B	-6.04549	-0.195901	0.0324045	0.875965	0
ENSG00000130816	DNMT1	-6.04451	-0.342037	0.0565863	0.797548	0
ENSG00000070214	SLC44A1	-6.03874	-0.219839	0.0364048	0.862425	0
ENSG00000091136	LAMB1	-6.03299	-0.337308	0.0559107	0.799985	0
ENSG00000186298	PPP1CC	-6.03239	-0.197679	0.0327696	0.875061	0
ENSG00000160094	ZNF362	-6.03026	-0.178302	0.0295678	0.886302	0
ENSG00000108641	NA	-6.03018	-0.201454	0.0334076	0.872867	0
ENSG00000028137	TNFRSF1B	-6.02953	-0.237828	0.0394438	0.852375	0
ENSG00000083544	TDRD3	-6.02707	-0.157349	0.026107	0.898596	0
ENSG00000158270	COLEC12	-6.02659	-0.381017	0.0632226	0.777866	0
ENSG00000132481	TRIM47	-6.02557	-0.301554	0.0500458	0.818414	0
ENSG00000184661	CDCA2	-6.01656	-0.61569	0.102333	0.676441	0
ENSG00000138162	TACC2	-5.99204	-0.191319	0.0319288	0.878744	0
ENSG00000198551	ZNF627	-5.9832	-0.117605	0.0196558	0.922805	0
ENSG00000148671	C10orf116	-5.97623	-0.268354	0.0449035	0.835871	0
ENSG00000101911	PRPS2	-5.97371	-0.274058	0.0458774	0.833142	0
ENSG00000144895	EIF2A	-5.96725	-0.129005	0.0216189	0.915784	0
ENSG00000143476	DTL	-5.96615	-1.17256	0.196535	0.509239	0
ENSG00000111875	ASF1A	-5.96574	-0.186883	0.0313261	0.881288	0
ENSG00000188060	RAB42	-5.96445	-0.390751	0.0655134	0.773229	0
ENSG00000070081	NUCB2	-5.96436	-0.253235	0.0424581	0.844076	0
ENSG00000184349	EFNA5	-5.96289	-0.174834	0.0293203	0.888273	0
ENSG00000137513	NARS2	-5.95659	-0.22215	0.0372948	0.861182	0
ENSG00000162542	TMCO4	-5.95519	-0.143545	0.0241041	0.906952	0
ENSG00000007944	MYLIP	-5.95312	-0.406143	0.0682235	0.767108	0
ENSG00000196368	NUDT11	-5.94883	-0.163555	0.0274936	0.894984	0
ENSG00000135390	ATP5G2	-5.94721	-0.190585	0.0320461	0.879162	0
ENSG00000008405	CRY1	-5.9472	-0.197496	0.0332083	0.875266	0
ENSG00000137822	NA	-5.94477	-0.130668	0.0219802	0.914793	0
ENSG00000183615	C1orf90	-5.94441	-0.256352	0.043125	0.842466	0
ENSG00000178149	DALRD3	-5.94439	-0.209593	0.0352589	0.868315	0
ENSG00000053371	AKR7A2	-5.94338	-0.153143	0.0257671	0.901182	0
ENSG00000138172	FAM26B	-5.94142	-0.178789	0.0300919	0.886035	0
ENSG00000111731	KIAA0528	-5.93664	-0.1642	0.0276588	0.894637	0
ENSG00000137492	PRKRIR	-5.93382	-0.21386	0.0360409	0.865823	0
ENSG00000095303	PTGS1	-5.932	-0.346159	0.0583546	0.79589	0
ENSG00000136518	ACTL6A	-5.9283	-0.288827	0.0487201	0.825246	0
ENSG00000151353	TMEM18	-5.91889	-0.159437	0.026937	0.897431	0
ENSG00000175581	MRPL48	-5.91772	-0.156597	0.0264624	0.899133	0
ENSG00000051180	RAD51	-5.91566	-0.275802	0.0466224	0.831974	0
ENSG00000094916	CBX5	-5.91014	-0.274377	0.0464248	0.83277	0
ENSG00000113805	CNTN3	-5.89972	-0.225476	0.038218	0.859527	0
ENSG00000111912	NCOA7	-5.89851	-0.25123	0.0425921	0.845338	0
ENSG00000138778	CENPE	-5.89563	-0.73001	0.123822	0.63752	0
ENSG00000134758	RNF138	-5.89306	-0.188782	0.0320346	0.880294	0
ENSG00000169379	ARL13B	-5.89001	-0.182147	0.0309247	0.88414	0
ENSG00000116127	ALMS1	-5.88961	-0.254208	0.0431621	0.843677	0
ENSG00000175198	PCCA	-5.88916	-0.295484	0.0501742	0.821587	0
ENSG00000182919	C11orf54	-5.88896	-0.211447	0.0359056	0.867393	0
ENSG00000111247	RAD51AP1	-5.88817	-1.01827	0.172935	0.549628	0
ENSG00000187266	EPOR	-5.88581	-0.111338	0.0189163	0.926733	0
ENSG00000079156	OSBPL6	-5.88424	-0.222209	0.0377635	0.86137	0
ENSG00000130021	HDHD1A	-5.87968	-0.0969418	0.0164876	0.935767	0
ENSG00000178921	PFAS	-5.87963	-0.262513	0.044648	0.839201	0
ENSG00000147010	SH3KBP1	-5.87704	-0.265497	0.0451753	0.837596	0
ENSG00000106565	TMEM176B	-5.87497	-0.443197	0.0754381	0.750096	0
ENSG00000026508	CD44	-5.86602	-0.185047	0.0315456	0.882434	0
ENSG00000085760	MTIF2	-5.85752	-0.150964	0.0257726	0.902531	0
ENSG00000119335	SET	-5.85405	-0.140025	0.0239194	0.909148	0
ENSG00000138080	EMILIN1	-5.8421	-0.246618	0.0422139	0.847967	0
ENSG00000116560	SFPQ	-5.83479	-0.196871	0.0337409	0.875675	0
ENSG00000145362	ANK2	-5.82867	-0.304796	0.0522926	0.817157	0
ENSG00000204536	CCHCR1	-5.82864	-0.123389	0.0211695	0.919309	0
ENSG00000105483	CARD8	-5.82572	-0.183067	0.031424	0.883672	0
ENSG00000164342	TLR3	-5.81515	-0.309422	0.0532096	0.814697	0
ENSG00000132589	FLOT2	-5.815	-0.129376	0.0222487	0.915641	0
ENSG00000196785	NA	-5.81145	-0.220481	0.037939	0.86242	0
ENSG00000102034	ELF4	-5.80999	-0.184059	0.0316797	0.883045	0
ENSG00000092010	PSME1	-5.80766	-0.187004	0.0321996	0.881349	0
ENSG00000107758	PPP3CB	-5.80414	-0.114248	0.0196838	0.924949	0
ENSG00000095002	MSH2	-5.80389	-0.306594	0.0528256	0.816031	0
ENSG00000144857	BOC	-5.80315	-0.24214	0.0417257	0.850172	0
ENSG00000026025	VIM	-5.78914	-0.0568587	0.00982162	0.961591	0
ENSG00000134802	SLC43A3	-5.78697	-0.329887	0.0570051	0.804346	0
ENSG00000167553	TUBA1C	-5.78324	-0.146194	0.0252789	0.905449	0
ENSG00000081026	MAGI3	-5.78241	-0.145324	0.025132	0.90599	0
ENSG00000035928	RFC1	-5.78033	-0.107752	0.0186412	0.928999	0
ENSG00000169087	HSPBAP1	-5.77311	-0.215118	0.037262	0.865349	0
ENSG00000101052	IFT52	-5.76766	-0.153152	0.0265536	0.901313	0
ENSG00000080986	NDC80	-5.76263	-1.13691	0.197289	0.522985	0
ENSG00000008441	NFIX	-5.75272	-0.151002	0.0262489	0.902615	0
ENSG00000186340	THBS2	-5.74805	-0.169745	0.0295308	0.891515	0
ENSG00000152284	TCF7L1	-5.74678	-0.405521	0.070565	0.76801	0
ENSG00000188313	PLSCR1	-5.7439	-0.314667	0.0547828	0.812622	0
ENSG00000136514	RTP4	-5.74276	-0.359239	0.0625552	0.790242	0
ENSG00000185551	NR2F2	-5.7421	-0.213286	0.0371442	0.86661	0
ENSG00000165283	STOML2	-5.73408	-0.112628	0.0196419	0.926003	0
ENSG00000167535	CACNB3	-5.7298	-0.150694	0.0263001	0.902818	0
ENSG00000173376	C4orf31	-5.72915	-0.488539	0.0852724	0.730941	0
ENSG00000159055	C21orf45	-5.72531	-0.446315	0.0779546	0.749624	0
ENSG00000139178	C1RL	-5.72501	-0.239019	0.04175	0.852474	0
ENSG00000157240	FZD1	-5.72256	-0.289659	0.0506171	0.825416	0
ENSG00000122861	PLAU	-5.71878	-0.269111	0.0470574	0.836063	0
ENSG00000122490	PQLC1	-5.71533	-0.180898	0.0316513	0.884995	0
ENSG00000105355	M6PRBP1	-5.71475	-0.176229	0.0308375	0.887734	0
ENSG00000136717	BIN1	-5.71043	-0.166356	0.029132	0.89354	0
ENSG00000147862	NFIB	-5.70841	-0.418206	0.0732614	0.762229	0
ENSG00000126950	TMEM35	-5.70716	-0.467212	0.0818641	0.740251	0
ENSG00000198331	HYLS1	-5.70715	-0.280013	0.0490634	0.830232	0
ENSG00000123179	EBPL	-5.70251	-0.175085	0.0307031	0.888472	0
ENSG00000188986	NA	-5.70101	-0.166116	0.029138	0.893672	0
ENSG00000168237	NA	-5.69899	-0.145072	0.0254557	0.906185	0
ENSG00000183700	NA	-5.69535	-0.328996	0.0577657	0.804992	0
ENSG00000105755	ETHE1	-5.68784	-0.165125	0.0290313	0.894289	0
ENSG00000187601	MAGEH1	-5.67937	-0.136442	0.0240241	0.911438	0
ENSG00000101868	POLA1	-5.67552	-0.416117	0.0733178	0.76266	0
ENSG00000119865	C2orf32	-5.66986	-0.119193	0.0210222	0.92194	0
ENSG00000186665	C17orf58	-5.6675	-0.294489	0.0519611	0.822512	0
ENSG00000163132	MSX1	-5.65647	-0.227818	0.0402757	0.858471	0
ENSG00000108604	SMARCD2	-5.64987	-0.170677	0.030209	0.891045	0
ENSG00000168002	POLR2G	-5.64871	-0.128109	0.0226794	0.916487	0
ENSG00000166503	NA	-5.64549	-0.135985	0.0240874	0.91172	0
ENSG00000083535	C13orf24	-5.64449	-0.178287	0.031586	0.886638	0
ENSG00000077549	CAPZB	-5.64386	-0.119066	0.0210966	0.922042	0
ENSG00000171621	SPSB1	-5.64377	-0.267069	0.047321	0.83734	0
ENSG00000163479	SSR2	-5.63691	-0.132119	0.0234382	0.914075	0
ENSG00000084676	NCOA1	-5.63535	-0.148489	0.0263495	0.904183	0
ENSG00000187514	PTMA	-5.63284	-0.337987	0.0600029	0.800701	0
ENSG00000092607	TBX15	-5.63063	-0.143485	0.025483	0.90719	0
ENSG00000112964	GHR	-5.625	-0.278935	0.0495885	0.831051	0
ENSG00000135045	C9orf40	-5.62455	-0.232066	0.0412596	0.856225	0
ENSG00000125520	SLC2A4RG	-5.62385	-0.157959	0.0280874	0.898535	0
ENSG00000127337	YEATS4	-5.62188	-0.24277	0.043183	0.850615	0
ENSG00000135905	DOCK10	-5.61809	-0.268158	0.0477311	0.836625	0
ENSG00000187109	NAP1L1	-5.61586	-0.110375	0.0196541	0.927435	0
ENSG00000118482	PHF3	-5.61377	-0.127172	0.0226536	0.91709	0
ENSG00000166965	RCCD1	-5.6137	-0.153748	0.0273879	0.901065	0
ENSG00000168958	C2orf33	-5.61003	-0.0825006	0.0147059	0.945007	0
ENSG00000141447	OSBPL1A	-5.60639	-0.185502	0.0330875	0.882542	0
ENSG00000107672	NSMCE4A	-5.60458	-0.193109	0.0344555	0.878146	0
ENSG00000101126	ADNP	-5.59593	-0.122199	0.0218371	0.920142	0
ENSG00000138640	FAM13A1	-5.59464	-0.165208	0.0295296	0.894316	0
ENSG00000183431	SF3A3	-5.59433	-0.130292	0.02329	0.915204	0
ENSG00000018699	TTC27	-5.59104	-0.155207	0.0277599	0.900223	0
ENSG00000051341	POLQ	-5.58636	-0.521635	0.0933764	0.718293	0
ENSG00000143442	POGZ	-5.57589	-0.119298	0.0213953	0.921935	0
ENSG00000132780	NASP	-5.57094	-0.233153	0.0418517	0.855693	0
ENSG00000132386	SERPINF1	-5.5696	-0.469112	0.0842273	0.740473	0
ENSG00000100461	RBM23	-5.56574	-0.101456	0.0182287	0.933036	0
ENSG00000163322	CCDC98	-5.55659	-0.209357	0.0376772	0.86897	0
ENSG00000105281	SLC1A5	-5.55329	-0.254353	0.0458021	0.844485	0
ENSG00000100714	MTHFD1	-5.55046	-0.266355	0.0479878	0.838082	0
ENSG00000148429	USP6NL	-5.54165	-0.126548	0.0228358	0.917497	0
ENSG00000073711	PPP2R3A	-5.53805	-0.109567	0.0197843	0.927975	0
ENSG00000160200	CBS	-5.53767	-0.392227	0.0708288	0.774702	0
ENSG00000170153	RNF150	-5.53748	-0.310038	0.055989	0.815237	0
ENSG00000139168	ZCRB1	-5.53239	-0.149191	0.0269668	0.90384	0
ENSG00000184584	TMEM173	-5.52199	-0.145424	0.0263355	0.906108	0
ENSG00000134748	PRPF38A	-5.51503	-0.146975	0.02665	0.905199	0
ENSG00000116001	TIA1	-5.51389	-0.151977	0.0275626	0.902191	0
ENSG00000160949	NFKBIL2	-5.5133	-0.153979	0.0279287	0.90099	0
ENSG00000196639	HRH1	-5.50795	-0.202049	0.0366831	0.873146	0
ENSG00000164151	NA	-5.49327	-0.139242	0.0253477	0.909855	0
ENSG00000116729	GPR177	-5.49153	-0.290832	0.0529601	0.82536	0
ENSG00000165494	PCF11	-5.48932	-0.160334	0.0292084	0.897254	0
ENSG00000122547	NA	-5.48432	-0.193734	0.0353251	0.877973	0
ENSG00000119718	EIF2B2	-5.48203	-0.160989	0.0293667	0.8969	0
ENSG00000075292	ZNF638	-5.47954	-0.0794678	0.0145026	0.946976	0
ENSG00000148700	ADD3	-5.47567	-0.152318	0.0278173	0.902085	0
ENSG00000112972	HMGCS1	-5.47559	-0.264254	0.0482603	0.839167	0
ENSG00000182952	HMGN4	-5.46887	-0.0915498	0.0167401	0.939296	0
ENSG00000035681	NSMAF	-5.46646	-0.129902	0.0237634	0.91552	0
ENSG00000099956	SMARCB1	-5.46617	-0.172508	0.0315592	0.890206	0
ENSG00000169288	MRPL1	-5.45812	-0.140954	0.0258246	0.908846	0
ENSG00000166780	C16orf45	-5.45768	-0.177123	0.0324539	0.887433	0
ENSG00000131069	ACSS2	-5.45155	-0.325583	0.0597231	0.807982	0
ENSG00000118507	AKAP7	-5.45055	-0.135766	0.0249087	0.911968	0
ENSG00000117152	RGS4	-5.44087	-0.637962	0.117254	0.673953	0
ENSG00000168393	DTYMK	-5.43917	-0.361765	0.066511	0.789979	0
ENSG00000062194	GPBP1	-5.43848	-0.110618	0.0203399	0.927359	0
ENSG00000065268	WDR18	-5.43835	-0.1738	0.0319583	0.889525	0
ENSG00000089006	SNX5	-5.43817	-0.142647	0.0262307	0.907856	0
ENSG00000174720	LARP7	-5.43622	-0.11923	0.0219326	0.922054	0
ENSG00000112742	TTK	-5.43602	-1.1295	0.207781	0.53363	0
ENSG00000158710	CCDC19	-5.43111	-0.144681	0.0266392	0.906616	0
ENSG00000159231	CBR3	-5.42964	-0.231326	0.0426044	0.85705	0
ENSG00000181744	C3orf58	-5.42734	-0.187909	0.0346226	0.881326	0
ENSG00000149257	SERPINH1	-5.42505	-0.271542	0.0500533	0.835445	0
ENSG00000066926	FECH	-5.42461	-0.110426	0.0203565	0.927498	0
ENSG00000146281	ACY1L2	-5.41969	-0.229697	0.0423819	0.858084	0
ENSG00000182175	RGMA	-5.41667	-0.291662	0.0538453	0.825097	0
ENSG00000148824	MTG1	-5.41595	-0.124589	0.0230041	0.918788	0
ENSG00000168734	PKIG	-5.41293	-0.188198	0.0347682	0.88124	0
ENSG00000174891	RSRC1	-5.40815	-0.204413	0.0377972	0.871862	0
ENSG00000114405	C3orf14	-5.40351	-0.196222	0.0363138	0.876654	0
ENSG00000100219	XBP1	-5.396	-0.179529	0.0332708	0.886238	0
ENSG00000162694	EXTL2	-5.392	-0.183393	0.034012	0.883956	0
ENSG00000107798	LIPA	-5.39002	-0.160855	0.0298431	0.897105	0
ENSG00000090889	KIF4A	-5.3899	-0.996096	0.184808	0.566393	0
ENSG00000164818	HEATR2	-5.38836	-0.119437	0.0221658	0.921932	0
ENSG00000140350	ANP32A	-5.38813	-0.186391	0.0345929	0.882279	0
ENSG00000132825	PPP1R3D	-5.38357	-0.13792	0.0256186	0.910739	0
ENSG00000065613	SLK	-5.37686	-0.11687	0.0217357	0.92354	0
ENSG00000167601	AXL	-5.37657	-0.187492	0.034872	0.881683	0
ENSG00000184575	XPOT	-5.37556	-0.142086	0.0264317	0.908202	0
ENSG00000005189	NA	-5.37458	-0.32346	0.0601833	0.808682	0
ENSG00000198837	DENND4B	-5.37151	-0.162215	0.0301991	0.896264	0
ENSG00000023041	ZDHHC6	-5.36624	-0.108883	0.0202904	0.928481	0
ENSG00000163710	PCOLCE2	-5.36009	-0.223345	0.0416681	0.861649	0
ENSG00000102445	C13orf18	-5.35561	-0.689074	0.128664	0.658615	0
ENSG00000159111	MRPL10	-5.35354	-0.12682	0.0236889	0.917445	0
ENSG00000048828	FAM120A	-5.35072	-0.116286	0.0217328	0.923915	0
ENSG00000101856	PGRMC1	-5.34867	-0.144036	0.0269294	0.907076	0
ENSG00000143952	VPS54	-5.34664	-0.127483	0.0238436	0.917078	0
ENSG00000109610	SOD3	-5.34497	-0.336138	0.0628886	0.803107	0
ENSG00000147471	PROSC	-5.34426	-0.131538	0.024613	0.914595	0
ENSG00000165030	NFIL3	-5.34394	-0.401513	0.0751343	0.772133	0
ENSG00000185187	SIGIRR	-5.33917	-0.281984	0.0528142	0.830227	0
ENSG00000151726	ACSL1	-5.33915	-0.255992	0.0479463	0.843926	0
ENSG00000188725	NA	-5.33611	-0.0865158	0.0162133	0.942518	0
ENSG00000004975	DVL2	-5.33607	-0.117877	0.0220907	0.92293	0
ENSG00000182916	TCEAL7	-5.33048	-0.206789	0.0387938	0.870739	0
ENSG00000168496	FEN1	-5.30868	-0.52263	0.0984483	0.719779	0
ENSG00000068097	NA	-5.30625	-0.126588	0.0238564	0.917622	0
ENSG00000135441	BLOC1S1	-5.30437	-0.203044	0.0382786	0.872916	0
ENSG00000168461	RAB31	-5.3027	-0.221672	0.0418037	0.86259	0
ENSG00000197771	C10orf119	-5.30082	-0.151631	0.0286052	0.902587	0
ENSG00000141574	SECTM1	-5.29305	-0.472517	0.0892711	0.742219	0
ENSG00000115526	CHST10	-5.29055	-0.270276	0.0510865	0.836588	0
ENSG00000172845	SP3	-5.28195	-0.116137	0.0219876	0.924034	0
ENSG00000169607	CKAP2L	-5.27707	-0.899004	0.17036	0.589056	0
ENSG00000163950	SLBP	-5.27217	-0.140256	0.026603	0.909406	0
ENSG00000205269	NA	-5.2696	-0.245572	0.0466017	0.849833	0
ENSG00000159113	IL10RB	-5.2674	-0.168314	0.0319539	0.892877	0
ENSG00000021355	SERPINB1	-5.26429	-0.141064	0.0267964	0.908889	0
ENSG00000163364	NA	-5.26383	-0.17842	0.0338955	0.887029	0
ENSG00000080503	SMARCA2	-5.25949	-0.281575	0.0535367	0.830661	0
ENSG00000010278	CD9	-5.25362	-0.458137	0.0872041	0.747406	0
ENSG00000143156	NME7	-5.25227	-0.14875	0.028321	0.904365	0
ENSG00000113048	MRPS27	-5.24259	-0.102411	0.0195344	0.932551	0
ENSG00000100281	HMG2L1	-5.2413	-0.109115	0.0208183	0.928399	0
ENSG00000184900	SUMO3	-5.24111	-0.0670242	0.0127882	0.955036	0
ENSG00000084636	COL16A1	-5.24067	-0.197356	0.0376585	0.876248	0
ENSG00000160752	FDPS	-5.23158	-0.159907	0.0305657	0.897832	0
ENSG00000126453	BCL2L12	-5.21694	-0.296983	0.0569267	0.822862	0
ENSG00000131652	THOC6	-5.21628	-0.317949	0.0609533	0.812833	0
ENSG00000065882	TBC1D1	-5.20657	-0.157374	0.030226	0.899273	0
ENSG00000155962	CLIC2	-5.20622	-0.441463	0.0847952	0.755131	0
ENSG00000108406	DHX40	-5.20213	-0.109615	0.0210712	0.928077	0
ENSG00000164010	ERMAP	-5.2011	-0.150248	0.0288878	0.90363	0
ENSG00000141985	SH3GL1	-5.19999	-0.124055	0.0238568	0.91928	0
ENSG00000171862	PTEN	-5.19678	-0.181546	0.0349344	0.885241	0
ENSG00000054793	ATP9A	-5.19505	-0.164433	0.0316519	0.895207	0
ENSG00000135845	PIGC	-5.18319	-0.176295	0.0340128	0.888306	0
ENSG00000138443	ABI2	-5.17998	-0.152393	0.0294196	0.902268	0
ENSG00000113851	CRBN	-5.17256	-0.0969553	0.0187442	0.935993	0
ENSG00000146409	C6orf192	-5.17071	-0.283559	0.0548395	0.830099	0
ENSG00000120885	CLU	-5.16837	-0.318444	0.061614	0.811894	0
ENSG00000172780	ISY1	-5.1637	-0.101238	0.0196057	0.933322	0
ENSG00000123975	CKS2	-5.16245	-0.306053	0.0592844	0.817724	0
ENSG00000127564	PKMYT1	-5.13797	-0.180389	0.0351089	0.886111	0
ENSG00000123892	RAB38	-5.13717	-0.575045	0.111938	0.702402	0
ENSG00000169813	HNRPF	-5.13363	-0.20852	0.0406185	0.870299	0
ENSG00000104490	NCALD	-5.12517	-0.351465	0.0685763	0.796391	0
ENSG00000162631	NTNG1	-5.1182	-0.314651	0.0614768	0.814411	0
ENSG00000162385	MAGOH	-5.11801	-0.13837	0.0270359	0.910671	0
ENSG00000165281	FANCG	-5.11657	-0.32654	0.0638201	0.808622	0
ENSG00000180228	PRKRA	-5.1139	-0.105896	0.0207074	0.930451	0
ENSG00000101255	TRIB3	-5.10445	-0.233958	0.045834	0.856284	0
ENSG00000101132	PFDN4	-5.10272	-0.100299	0.0196561	0.933954	0
ENSG00000141543	EIF4A3	-5.10192	-0.145091	0.0284385	0.906667	0
ENSG00000111716	LDHB	-5.10055	-0.0577111	0.0113147	0.961113	0
ENSG00000157404	KIT	-5.1002	-0.250025	0.0490226	0.847861	0
ENSG00000072310	SREBF1	-5.09811	-0.295495	0.0579616	0.824419	0
ENSG00000135446	CDK4	-5.09703	-0.120454	0.0236323	0.921523	0
ENSG00000181004	BBS12	-5.09083	-0.186313	0.0365978	0.88268	0
ENSG00000106100	NOD1	-5.08262	-0.155778	0.0306492	0.900444	0
ENSG00000159186	ATP5O	-5.07846	-0.100515	0.0197925	0.933822	0
ENSG00000152217	SETBP1	-5.0762	-0.251975	0.0496385	0.846681	0
ENSG00000169255	B3GALNT1	-5.07537	-0.174949	0.0344703	0.889122	0
ENSG00000149091	DGKZ	-5.07412	-0.19685	0.0387948	0.876835	0
ENSG00000073050	XRCC1	-5.07319	-0.173317	0.0341634	0.890229	0
ENSG00000184117	NIPSNAP1	-5.07051	-0.103862	0.0204835	0.931758	0
ENSG00000104823	ECH1	-5.06769	-0.160899	0.0317499	0.897458	0
ENSG00000113328	CCNG1	-5.06513	-0.0978697	0.0193222	0.935462	0
ENSG00000123096	SSPN	-5.06407	-0.19313	0.0381373	0.879072	0
ENSG00000159335	PTMS	-5.06213	-0.277873	0.0548926	0.833032	0
ENSG00000137054	POLR1E	-5.05549	-0.143028	0.0282916	0.90795	0
ENSG00000184428	TOP1MT	-5.051	-0.190265	0.0376688	0.880551	0
ENSG00000100784	RPS6KA5	-5.05075	-0.321779	0.0637092	0.811343	0
ENSG00000166974	MAPRE2	-5.05026	-0.166043	0.0328781	0.894432	0
ENSG00000154096	THY1	-5.05012	-0.163751	0.0324252	0.895807	0
ENSG00000164053	TREX1	-5.04255	-0.116245	0.0230527	0.924098	0
ENSG00000110958	PTGES3	-5.04198	-0.108931	0.0216049	0.928598	0
ENSG00000143633	C1orf131	-5.04066	-0.146391	0.0290421	0.905957	0
ENSG00000022267	FHL1	-5.03903	-0.345688	0.068602	0.799375	0
ENSG00000146085	MUT	-5.03612	-0.0910145	0.0180723	0.93978	0
ENSG00000166035	LIPC	-5.03437	-0.370539	0.0736019	0.7878	0
ENSG00000011485	PPP5C	-5.02984	-0.210338	0.041818	0.869469	0
ENSG00000140521	POLG	-5.02708	-0.155406	0.0309138	0.900718	0
ENSG00000099385	BCL7C	-5.01932	-0.178551	0.0355727	0.88737	0
ENSG00000166797	FAM96A	-5.01816	-0.124037	0.0247176	0.919357	0
ENSG00000021762	OSBPL5	-5.01526	-0.183847	0.0366574	0.884265	0
ENSG00000198189	HSD17B11	-5.01181	-0.253056	0.0504918	0.846409	0
ENSG00000181242	NA	-5.00797	-0.171809	0.0343071	0.891115	0
ENSG00000144677	CTDSPL	-4.99295	-0.137521	0.0275431	0.911275	0
ENSG00000145833	DDX46	-4.99217	-0.12661	0.0253618	0.917862	0
ENSG00000168952	STXBP6	-4.98696	-0.344195	0.069019	0.800459	0
ENSG00000079616	KIF22	-4.97532	-0.203405	0.0408827	0.873261	0
ENSG00000143149	ALDH9A1	-4.97367	-0.147187	0.0295932	0.905569	0
ENSG00000050393	CCDC90A	-4.97334	-0.127688	0.0256745	0.917214	0
ENSG00000115042	FAHD2A	-4.96406	-0.195514	0.0393859	0.877796	0
ENSG00000144579	CTDSP1	-4.96197	-0.162819	0.0328134	0.896414	0
ENSG00000110063	DCPS	-4.96097	-0.15975	0.0322014	0.898211	0
ENSG00000182628	FAM33A	-4.95946	-0.284772	0.0574199	0.830515	0
ENSG00000060762	BRP44L	-4.95917	-0.161186	0.0325027	0.897345	0
ENSG00000162384	C1orf123	-4.95483	-0.108342	0.021866	0.929016	0
ENSG00000047579	DTNBP1	-4.95437	-0.0990525	0.019993	0.934773	0
ENSG00000085511	MAP3K4	-4.95259	-0.153439	0.0309816	0.901915	0
ENSG00000107249	GLIS3	-4.95028	-0.262687	0.0530651	0.841218	0
ENSG00000101004	NA	-4.95006	-0.199528	0.0403082	0.87556	0
ENSG00000149823	C11orf2	-4.94039	-0.164977	0.0333935	0.895231	0
ENSG00000103319	EEF2K	-4.94017	-0.184834	0.0374146	0.883689	0
ENSG00000183207	RUVBL2	-4.93714	-0.190714	0.0386284	0.880561	0
ENSG00000145526	CDH18	-4.92586	-0.324683	0.065914	0.81058	0
ENSG00000101574	METTL4	-4.92061	-0.180515	0.0366856	0.886406	0
ENSG00000101901	CXorf45	-4.91755	-0.178498	0.0362982	0.887494	0
ENSG00000175643	C16orf75	-4.91711	-0.566466	0.115203	0.705415	0
ENSG00000109743	BST1	-4.91532	-0.231264	0.0470497	0.85819	0
ENSG00000170430	MGMT	-4.91412	-0.191635	0.0389969	0.879917	0
ENSG00000136813	KIAA0368	-4.91364	-0.107866	0.0219523	0.929352	0
ENSG00000028203	VEZT	-4.91092	-0.0962962	0.0196086	0.936517	0
ENSG00000101003	GINS1	-4.91086	-0.620119	0.126275	0.688884	0
ENSG00000183049	CAMK1D	-4.90807	-0.285254	0.0581193	0.829997	0
ENSG00000178573	MAF	-4.89446	-0.197388	0.0403288	0.876806	0
ENSG00000157927	NA	-4.89273	-0.225881	0.0461666	0.860821	0
ENSG00000143320	CRABP2	-4.88911	-0.523378	0.10705	0.725829	0
ENSG00000174007	C3orf34	-4.88765	-0.172906	0.0353761	0.890671	0
ENSG00000067113	PPAP2A	-4.88374	-0.156511	0.0320472	0.90021	0
ENSG00000169271	HSPB3	-4.88368	-0.375785	0.0769472	0.787022	0
ENSG00000182463	TSHZ2	-4.88007	-0.223327	0.045763	0.862507	0
ENSG00000114200	BCHE	-4.87619	-0.336284	0.0689645	0.804904	0
ENSG00000183172	C22orf32	-4.87378	-0.180939	0.0371249	0.886171	0
ENSG00000138639	ARHGAP24	-4.87299	-0.29056	0.0596266	0.827395	0
ENSG00000181784	RNASE4	-4.86901	-0.335786	0.0689639	0.805242	0
ENSG00000181191	PJA1	-4.86769	-0.149764	0.030767	0.904211	0
ENSG00000100889	PCK2	-4.86666	-0.229597	0.0471775	0.859349	0
ENSG00000171723	GPHN	-4.86663	-0.170105	0.0349534	0.892371	0
ENSG00000105341	NA	-4.86646	-0.113056	0.0232317	0.92616	0
ENSG00000134453	RBM17	-4.86381	-0.0890792	0.0183147	0.941071	0
ENSG00000134864	NA	-4.86327	-0.191189	0.0393128	0.8804	0
ENSG00000024862	CCDC28A	-4.85896	-0.117225	0.0241255	0.923635	0
ENSG00000167969	DCI	-4.8515	-0.191347	0.0394408	0.880292	0
ENSG00000168286	THAP11	-4.84997	-0.159565	0.0329002	0.898484	0
ENSG00000188486	H2AFX	-4.84994	-0.358327	0.0738828	0.794617	0
ENSG00000119514	GALNT12	-4.84766	-0.289116	0.0596402	0.828717	0
ENSG00000139428	MMAB	-4.83722	-0.146373	0.0302597	0.906171	0
ENSG00000087053	MTMR2	-4.83391	-0.115223	0.0238365	0.924869	0
ENSG00000172731	LRRC20	-4.83173	-0.131455	0.0272066	0.915068	0
ENSG00000184416	NA	-4.83122	-0.168096	0.0347936	0.893561	0
ENSG00000151632	AKR1C2	-4.82953	-0.358463	0.074223	0.794839	0
ENSG00000118418	HMGN3	-4.82708	-0.11744	0.0243294	0.923528	0
ENSG00000114737	CISH	-4.82699	-0.147225	0.0305005	0.905813	0
ENSG00000005448	WDR54	-4.82566	-0.218798	0.0453405	0.865361	0
ENSG00000167005	NUDT21	-4.8232	-0.130147	0.0269836	0.915843	0
ENSG00000111058	NA	-4.82097	-0.194876	0.0404225	0.878315	0
ENSG00000106948	AKNA	-4.82032	-0.244736	0.0507717	0.851183	0
ENSG00000120915	EPHX2	-4.81334	-0.236452	0.0491243	0.8558	0
ENSG00000138814	PPP3CA	-4.81214	-0.0831678	0.0172829	0.944826	0
ENSG00000104427	C8orf70	-4.81165	-0.132227	0.0274807	0.914615	0
ENSG00000151466	SCLT1	-4.81139	-0.296014	0.0615237	0.825285	0
ENSG00000117385	LEPRE1	-4.80751	-0.122497	0.0254804	0.920484	0
ENSG00000130332	LSM7	-4.80734	-0.146988	0.0305759	0.905822	0
ENSG00000151500	THYN1	-4.80137	-0.13294	0.0276879	0.914223	0
ENSG00000090006	LTBP4	-4.79605	-0.198291	0.0413446	0.876652	0
ENSG00000167552	TUBA1A	-4.795	-0.152141	0.0317292	0.902883	0
ENSG00000152558	TMEM123	-4.79461	-0.112503	0.0234645	0.926577	0
ENSG00000151090	THRB	-4.79308	-0.227844	0.047536	0.860495	0
ENSG00000061918	GUCY1B3	-4.7929	-0.510753	0.106564	0.729838	0
ENSG00000148773	MKI67	-4.79266	-0.644359	0.134447	0.679058	0
ENSG00000121210	KIAA0922	-4.7871	-0.248809	0.0519749	0.849481	0
ENSG00000146966	DENND2A	-4.78614	-0.235784	0.0492639	0.856223	0
ENSG00000123146	CD97	-4.77219	-0.365276	0.0765426	0.791885	0
ENSG00000136122	C13orf34	-4.77215	-0.407157	0.0853193	0.772914	0
ENSG00000100726	TELO2	-4.7716	-0.120545	0.025263	0.921683	0
ENSG00000155729	KCTD18	-4.77038	-0.128581	0.0269542	0.91687	0
ENSG00000026652	AGPAT4	-4.76811	-0.304516	0.0638651	0.820826	0
ENSG00000126602	TRAP1	-4.76374	-0.176264	0.0370011	0.889018	0
ENSG00000158615	PPP1R15B	-4.76123	-0.147843	0.0310514	0.905422	0
ENSG00000181788	SIAH2	-4.76019	-0.139212	0.029245	0.910491	0
ENSG00000095787	WAC	-4.75874	-0.0453093	0.00952129	0.969302	0
ENSG00000134294	SLC38A2	-4.75746	-0.0964941	0.0202827	0.936487	0
ENSG00000185262	FAM100B	-4.7568	-0.14018	0.0294693	0.909951	0
ENSG00000116679	IVNS1ABP	-4.7544	-0.154909	0.0325821	0.901285	0
ENSG00000204219	TCEA3	-4.7528	-0.262439	0.0552178	0.84224	0
